# Supplementary material for: SNPraefentia: a toolkit to prioritize microbial genome variants linked to health and disease
Source: Bioinform Adv. 2025 Nov 22;5(1):vbaf297. doi: 10.1093/bioadv/vbaf297 (PMC12671963; doi:10.1093/bioadv/vbaf297)
Supplement: vbaf297_Supplementary_Data [file vbaf297_supplementary_data.zip › Supplementary Tables.xlsx]

## Sheet: List of Supplementary Tables
Supplementary Table 1:	Input data containing variations ready for prioritization by SNPraefentia
Supplementary Table 2:	List of variations prioritized by SNPraefentia

## Sheet: Supplementary Table 1
Evidence	Amino_Acid_Position	Effect	Gene
A:562 C:1	170/538	missense_variant c.508G>T p.Val170Leu	susD_1
A:416 G:0	120/215	missense_variant c.358C>T p.Pro120Ser	yhgN_1
A:387 G:0	231/249	missense_variant c.692C>T p.Pro231Leu	gpmA_1
T:369 C:0	44/538	missense_variant c.130G>A p.Ala44Thr	susD_1
T:355 C:0	32/538	missense_variant c.94G>A p.Asp32Asn	susD_1
A:344 G:1	727/843	missense_variant c.2179C>T p.Arg727Cys	smc_1
G:300 A:0	62/294	missense_variant c.185A>G p.Asp62Gly	xerD_2
T:279 C:0	544/695	missense_variant c.1630G>A p.Gly544Arg	topB_3
T:254 C:0	427/820	missense_variant c.1280C>T p.Ser427Leu	pheT
C:253 T:0	41/277	missense_variant c.121A>G p.Asn41Asp	mutM
T:247 C:1	506/578	missense_variant c.1517G>A p.Ser506Asn	yejM
A:244 G:0	103/852	missense_variant c.307C>T p.Pro103Ser	glgP_1
C:241 T:0	369/479	missense_variant c.1106A>G p.Lys369Arg	srrB
G:241 A:0	79/502	missense_variant c.235A>G p.Thr79Ala	tycC
A:240 G:0	83/686	missense_variant c.248G>A p.Arg83His	bgaA
G:240 A:0	202/365	missense_variant c.605A>G p.Tyr202Cys	bepF
G:238 T:0	54/1035	missense_variant c.161T>G p.Ile54Arg	lacZ_3
T:238 C:0	782/1073	missense_variant c.2345G>A p.Ser782Asn	lacZ_1
A:237 G:1	631/686	missense_variant c.1892C>T p.Thr631Ile	helD
T:236 C:0	82/512	missense_variant c.245G>A p.Ser82Asn	tldD
T:235 C:4	39/335	missense_variant c.116C>T p.Ala39Val	asd_2
C:235 T:0	68/224	missense_variant c.202A>G p.Thr68Ala	nth
T:235 C:1	112/500	missense_variant c.336G>A p.Met112Ile	dac
T:233 C:0	139/921	missense_variant c.416G>A p.Ser139Asn	metH_2
A:231 G:0	136/413	missense_variant c.406C>T p.Pro136Ser	epsN_2
T:231 C:2	4/257	missense_variant c.11C>T p.Ala4Val	proC
T:231 C:0	223/578	missense_variant c.667G>A p.Ala223Thr	yejM
A:230 G:0	362/367	missense_variant c.1084G>A p.Val362Ile	srpA
A:230 G:0	313/1037	missense_variant c.939G>A p.Met313Ile	bepE_4
A:230 G:0	108/502	missense_variant c.322G>A p.Glu108Lys	tycC
A:229 G:1	165/260	missense_variant c.493C>T p.Pro165Ser	ycsE
T:229 C:19	241/344	missense_variant c.721G>A p.Asp241Asn	pheS
T:229 C:19	46/124	missense_variant c.136G>A p.Ala46Thr	ridA
T:227 C:0	67/357	missense_variant c.200G>A p.Arg67His	yhcG_1
T:226 C:13	42/110	missense_variant c.124C>T p.Pro42Ser	rbfA
A:225 G:0	120/686	missense_variant c.358G>A p.Ala120Thr	bgaA
T:225 C:2	288/436	missense_variant c.863C>T p.Ala288Val	dcuA
A:224 G:0	192/686	missense_variant c.575C>T p.Ala192Val	helD
C:224 G:1	74/295	missense_variant c.222C>G p.Asp74Glu	cysL
A:224 G:0	623/669	missense_variant c.1867G>A p.Glu623Lys	ygjK_1
T:223 C:0	259/276	missense_variant c.775G>A p.Ala259Thr	pyrF
A:223 G:1	361/398	missense_variant c.1081G>A p.Ala361Thr	fsr
A:222 G:0	327/404	missense_variant c.979G>A p.Gly327Ser	madB
T:222 C:18	75/137	missense_variant c.224G>A p.Ser75Asn	ybeY
A:221 G:9	17/223	missense_variant c.49G>A p.Ala17Thr	truC
A:220 G:0	220/485	missense_variant c.659C>T p.Pro220Leu	rsmF
C:220 T:0	152/512	missense_variant c.454A>G p.Thr152Ala	tldD
A:219 G:9	187/282	missense_variant c.559G>A p.Glu187Lys	pheA
T:218 C:0	322/552	missense_variant c.964G>A p.Ala322Thr	lcfB_1
A:218 G:0	225/430	missense_variant c.673G>A p.Val225Ile	axe7A_1
A:218 G:20	750/776	missense_variant c.2248G>A p.Asp750Asn	mrcA
A:218 G:0	51/230	missense_variant c.151G>A p.Ala51Thr	tsaB
C:218 G:0	330/359	missense_variant c.989G>C p.Gly330Ala	anmK
T:218 C:4	135/409	missense_variant c.404C>T p.Thr135Ile	queA_1
A:217 G:0	33/398	missense_variant c.97G>A p.Val33Ile	fsr
T:217 C:1	270/483	missense_variant c.808C>T p.His270Tyr	nhaP2
T:217 C:0	123/264	missense_variant c.367G>A p.Asp123Asn	rsmA
T:216 C:0	762/927	missense_variant c.2284G>A p.Asp762Asn	uvrA_1
T:216 C:0	141/646	missense_variant c.422C>T p.Thr141Met	cadA
G:216 A:0	282/502	missense_variant c.845A>G p.Asp282Gly	tycC
C:215 T:0	405/686	missense_variant c.1214T>C p.Val405Ala	bgaA
C:214 T:0	88/710	missense_variant c.263A>G p.Asn88Ser	dxs_1
T:214 C:0	319/508	missense_variant c.956C>T p.Ser319Phe	gltX
T:214 C:0	231/1068	missense_variant c.692C>T p.Ala231Val	bepE_2
T:214 C:0	293/614	missense_variant c.877G>A p.Glu293Lys	glmS
A:214 G:0	255/502	missense_variant c.764G>A p.Arg255His	tycC
T:213 G:0	167/578	stop_gained c.501C>A p.Tyr167*	yejM
A:212 T:0	597/603	missense_variant c.1791A>T p.Glu597Asp	recQ_1
T:212 C:3	208/323	missense_variant c.622G>A p.Asp208Asn	eglS
A:211 G:0	182/357	missense_variant c.544G>A p.Gly182Ser	cysK1_1
T:211 A:0	151/237	missense_variant c.452T>A p.Leu151Gln	otsA
A:211 G:1	49/347	missense_variant c.146G>A p.Arg49His	ansA_1
T:210 C:0	176/393	missense_variant c.527G>A p.Gly176Asp	mro_2
T:210 C:1	1935/2090	missense_variant c.5804C>T p.Ser1935Leu	smc_2
T:210 C:8	182/282	missense_variant c.544C>T p.Pro182Ser	pheA
A:210 T:0	599/1063	missense_variant c.1796T>A p.Leu599Gln	bepE_6
A:208 G:0	1019/1019	missense_variant c.3055G>A p.Ala1019Thr	swrC
T:208 C:0	439/514	missense_variant c.1317G>A p.Met439Ile	abf2
A:208 G:0	314/409	missense_variant c.941C>T p.Ala314Val	undec1A
A:208 G:2	22/578	missense_variant c.65C>T p.Ala22Val	yejM
A:207 G:0	138/646	missense_variant c.413G>A p.Arg138His	cadA
T:207 C:2	188/323	missense_variant c.562G>A p.Asp188Asn	eglS
A:206 G:0	358/468	missense_variant c.1073G>A p.Arg358His	mepA_5
T:206 G:0	584/713	missense_variant c.1750C>A p.Arg584Ser	susB_4
T:206 C:1	709/1063	missense_variant c.2125C>T p.Arg709Cys	bepE_6
T:205 C:0	587/843	missense_variant c.1760G>A p.Arg587His	smc_1
G:205 C:1	241/407	missense_variant c.723C>G p.Asp241Glu	murG
G:204 A:1	136/482	missense_variant c.406A>G p.Thr136Ala	uxaB
G:204 A:0	271/477	missense_variant c.811A>G p.Lys271Glu	oprM_3
T:203 C:0	585/843	missense_variant c.1754G>A p.Arg585Gln	smc_1
T:203 C:0	380/390	missense_variant c.1139C>T p.Thr380Ile	adh2
C:203 T:0	181/296	missense_variant c.541A>G p.Thr181Ala	ybhG
T:202 C:0	344/555	missense_variant c.1030G>A p.Glu344Lys	exoI
A:202 G:0	171/719	missense_variant c.512C>T p.Thr171Ile	dpp7_1
A:202 G:4	133/417	missense_variant c.397G>A p.Gly133Ser	hutI
A:201 G:0	139/188	missense_variant c.417G>A p.Met139Ile	sigL_1
C:201 T:0	536/602	missense_variant c.1606T>C p.Ser536Pro	ltrA_2
A:201 G:8	271/421	missense_variant c.811G>A p.Gly271Ser	mntH
A:201 G:0	328/451	missense_variant c.982C>T p.Leu328Phe	alsT_2
A:200 G:0	722/739	missense_variant c.2164G>A p.Ala722Thr	relA
T:200 C:0	312/788	missense_variant c.934C>T p.Leu312Phe	bglB_2
A:199 G:0	425/573	missense_variant c.1274C>T p.Thr425Ile	kdpA
G:199 C:0	220/686	missense_variant c.659C>G p.Pro220Arg	bgaA
C:199 A:1	538/544	missense_variant c.1612T>G p.Ser538Ala	dnaC_1
A:198 G:0	253/409	missense_variant c.757C>T p.His253Tyr	undec1A
A:198 G:0	87/481	missense_variant c.260G>A p.Cys87Tyr	murC
C:198 T:0	68/411	missense_variant c.203T>C p.Val68Ala	lolE_2
T:197 C:0	381/406	missense_variant c.1141G>A p.Val381Ile	macB_1
A:197 G:1	105/182	missense_variant c.313G>A p.Glu105Lys	rfbC
A:196 G:0	351/477	missense_variant c.1052G>A p.Ser351Asn	oprM_3
T:196 C:11	219/224	missense_variant c.656G>A p.Ser219Asn	nth
A:196 G:1	69/155	missense_variant c.205C>T p.His69Tyr	pncC
A:196 G:0	96/326	missense_variant c.287G>A p.Gly96Asp	pfkA_2
T:195 G:0	63/565	missense_variant c.189G>T p.Lys63Asn	ettA_2
T:195 A:10	127/228	missense_variant c.379T>A p.Cys127Ser	ulaF
T:195 C:1	361/459	missense_variant c.1082C>T p.Ala361Val	mepA_3
C:195 T:2	213/326	missense_variant c.638A>G p.Lys213Arg	ddlB
G:195 A:0	98/417	missense_variant c.293A>G p.Lys98Arg	hutI
G:194 A:0	461/719	missense_variant c.1382T>C p.Ile461Thr	dpp7_1
C:194 T:0	88/184	missense_variant c.262T>C p.Ser88Pro	yvqK_2
T:194 C:0	454/457	stop_gained c.1362G>A p.Trp454*	dinF
A:194 G:0	281/437	missense_variant c.842G>A p.Ser281Asn	tuaD_1
G:194 A:0	809/828	missense_variant c.2425A>G p.Ile809Val	cbpA
T:193 G:0	793/1073	missense_variant c.2379C>A p.His793Gln	lacZ_1
T:193 C:0	424/442	missense_variant c.1270G>A p.Val424Ile	mepA_1
T:193 G:0	1097/2090	missense_variant c.3289G>T p.Val1097Phe	smc_2
A:193 G:1	192/382	missense_variant c.574C>T p.Arg192Cys	hisB
G:191 A:0	117/343	missense_variant c.350T>C p.Val117Ala	mltG
A:191 G:0	196/254	missense_variant c.587G>A p.Ser196Asn	lpxH
A:191 T:0	347/393	missense_variant c.1039A>T p.Thr347Ser	mro_2
G:191 T:0	91/556	missense_variant c.271A>C p.Ile91Leu	recN
A:191 C:0	807/828	missense_variant c.2419C>A p.Gln807Lys	cbpA
T:190 C:0	565/927	missense_variant c.1693G>A p.Asp565Asn	uvrA_1
A:190 G:0	1094/2090	missense_variant c.3280G>A p.Ala1094Thr	smc_2
G:190 A:0	117/237	missense_variant c.350T>C p.Leu117Pro	otsA
C:190 A:8	189/259	missense_variant c.565A>C p.Thr189Pro	trpA
A:190 G:2	181/234	missense_variant c.542C>T p.Thr181Ile	mtnN_2
T:190 C:0	307/417	missense_variant c.919C>T p.Pro307Ser	hutI
T:189 C:1	732/907	missense_variant c.2195C>T p.Thr732Ile	ppdK
A:189 G:1	11/306	missense_variant c.32C>T p.Thr11Ile	pta_2
A:189 G:0	230/253	missense_variant c.688G>A p.Glu230Lys	mftE
C:189 T:2	732/735	missense_variant c.2195T>C p.Val732Ala	nrdD
T:188 C:0	120/383	missense_variant c.359G>A p.Arg120His	garK
G:188 A:0	215/387	missense_variant c.644A>G p.Lys215Arg	arnB_2
A:188 G:0	853/1073	missense_variant c.2558C>T p.Thr853Ile	lacZ_1
C:188 G:11	348/634	missense_variant c.1043C>G p.Thr348Ser	pglF_2
T:188 G:0	259/506	missense_variant c.776G>T p.Arg259Ile	dtpT_2
C:188 T:0	173/951	missense_variant c.518A>G p.Asn173Ser	polA
G:187 A:0	1048/1047	splice_region_variant&stop_retained_variant c.3144A>G p.Ter1048Ter	lacZ_5
T:187 C:10	682/695	missense_variant c.2044G>A p.Val682Ile	topB_3
T:187 C:0	549/719	missense_variant c.1645G>A p.Ala549Thr	dpp7_1
A:187 G:2	360/391	missense_variant c.1078G>A p.Ala360Thr	trpB_1
A:187 G:2	3/409	missense_variant c.7G>A p.Glu3Lys	queA_1
A:186 G:0	164/390	missense_variant c.490C>T p.Arg164Trp	yajO
G:186 C:1	815/828	missense_variant c.2445C>G p.Asn815Lys	cbpA
A:185 G:5	336/410	missense_variant c.1007G>A p.Gly336Glu	dapL_1
T:185 C:0	176/325	missense_variant c.527C>T p.Ala176Val	preA
C:185 T:3	542/834	missense_variant c.1625A>G p.Asp542Gly	chb
A:185 G:5	123/252	missense_variant c.367C>T p.Arg123Cys	truB
G:185 A:0	61/417	missense_variant c.182A>G p.His61Arg	hutI
A:184 T:0	313/331	missense_variant c.938A>T p.Gln313Leu	emrA_1
T:184 C:0	20/243	missense_variant c.59G>A p.Gly20Glu	coaX
A:184 G:1	35/363	missense_variant c.105G>A p.Met35Ile	mnmA_3
G:184 A:0	320/381	missense_variant c.959A>G p.Glu320Gly	mshA_2
C:183 T:0	52/193	missense_variant c.154A>G p.Asn52Asp	nqo6
A:183 G:0	168/1047	missense_variant c.503G>A p.Gly168Glu	lacZ_5
T:183 C:0	555/557	missense_variant c.1664C>T p.Ser555Phe	pglF_1
G:183 A:0	74/257	missense_variant c.220T>C p.Ser74Pro	yaaA
G:182 A:0	265/415	missense_variant c.793A>G p.Asn265Asp	proA
A:182 G:0	826/1035	missense_variant c.2476G>A p.Ala826Thr	lacZ_3
T:181 C:0	133/190	missense_variant c.397G>A p.Gly133Arg	adk
C:181 T:0	296/415	missense_variant c.887T>C p.Val296Ala	proA
C:181 T:0	284/1082	missense_variant c.850A>G p.Asn284Asp	susC_11
A:181 G:0	590/1048	missense_variant c.1768C>T p.Pro590Ser	bepE_5
T:179 C:0	198/383	missense_variant c.592G>A p.Ala198Thr	garK
T:179 C:0	697/1035	missense_variant c.2090C>T p.Pro697Leu	lacZ_3
G:179 A:0	353/452	missense_variant c.1057A>G p.Asn353Asp	ttgC
G:179 C:0	1399/2090	missense_variant c.4196C>G p.Thr1399Ser	smc_2
A:179 G:0	2024/2090	missense_variant c.6070G>A p.Val2024Ile	smc_2
A:179 G:0	20/477	missense_variant c.60G>A p.Met20Ile	oprM_3
G:178 A:0	321/1068	missense_variant c.961A>G p.Thr321Ala	bepE_2
G:178 T:0	48/447	missense_variant c.142A>C p.Lys48Gln	gltA
T:178 C:0	336/378	missense_variant c.1006C>T p.Arg336Cys	mro_4
T:178 C:0	66/357	missense_variant c.196C>T p.Arg66Cys	cysK1_1
A:177 G:0	309/370	missense_variant c.925C>T p.Pro309Ser	mnmA_2
G:177 A:0	162/180	missense_variant c.484A>G p.Ile162Val	csh
G:177 A:0	2/155	missense_variant c.5T>C p.Ile2Thr	yjaB_1
A:177 G:0	177/182	missense_variant c.529G>A p.Asp177Asn	rfbC
C:177 T:0	410/549	missense_variant c.1228A>G p.Ser410Gly	hcp
C:177 T:0	385/413	missense_variant c.1154A>G p.Lys385Arg	epsN_2
T:177 C:0	75/1006	missense_variant c.223G>A p.Gly75Ser	susC_10
A:177 G:0	365/411	missense_variant c.1093C>T p.His365Tyr	bfcE_3
T:176 C:0	390/485	missense_variant c.1168G>A p.Val390Ile	pepD_2
A:176 T:0	4/515	missense_variant c.12A>T p.Glu4Asp	atsA
A:176 T:16	308/355	missense_variant c.922T>A p.Leu308Met	serC
A:176 C:0	398/556	missense_variant c.1192G>T p.Ala398Ser	recN
T:175 C:0	157/177	missense_variant c.469G>A p.Glu157Lys	rsmD
T:175 C:6	87/951	missense_variant c.259G>A p.Ala87Thr	polA
A:175 G:0	304/376	missense_variant c.911C>T p.Ser304Phe	pgl_1
C:175 G:1	254/274	missense_variant c.760C>G p.Leu254Val	cbiK_1
A:175 G:1	133/417	missense_variant c.397G>A p.Gly133Ser	hutI
G:175 A:1	804/852	missense_variant c.2411T>C p.Leu804Ser	glgP_1
C:174 T:0	301/415	missense_variant c.902T>C p.Leu301Pro	proA
C:174 T:0	141/251	missense_variant c.421T>C p.Phe141Leu	soj_2
T:174 C:1	164/452	missense_variant c.491C>T p.Ala164Val	gltD
G:174 A:0	98/417	missense_variant c.293A>G p.Lys98Arg	hutI
T:174 C:0	656/852	missense_variant c.1966G>A p.Ala656Thr	glgP_1
C:174 T:1	89/327	missense_variant c.265A>G p.Lys89Glu	pfkA_1
T:174 C:0	35/215	missense_variant c.103G>A p.Asp35Asn	yhgN_1
A:173 G:0	377/438	missense_variant c.1129C>T p.Arg377Cys	mtaB
A:173 G:0	285/1040	missense_variant c.853G>A p.Val285Ile	czcA
A:173 G:0	32/722	missense_variant c.95G>A p.Arg32His	apxIB
C:173 T:1	350/349	splice_region_variant&stop_retained_variant c.1050A>G p.Ter350Ter	thiL
T:172 G:0	285/524	missense_variant c.855G>T p.Glu285Asp	prfC
A:172 G:0	53/208	missense_variant c.157G>A p.Gly53Ser	pabA
T:172 C:0	175/197	missense_variant c.524C>T p.Ala175Val	fklB
A:172 G:0	47/363	missense_variant c.139G>A p.Val47Met	mnmA_3
C:171 T:0	141/251	missense_variant c.421T>C p.Phe141Leu	soj_2
C:171 T:1	169/323	missense_variant c.506A>G p.Glu169Gly	eglS
C:171 T:1	92/327	missense_variant c.275A>G p.Gln92Arg	pfkA_1
T:170 C:0	56/254	missense_variant c.168G>A p.Met56Ile	dapB
G:170 A:0	1354/2090	missense_variant c.4061A>G p.Gln1354Arg	smc_2
C:169 T:0	415/638	missense_variant c.1243A>G p.Thr415Ala	mutL
A:169 C:0	184/575	missense_variant c.550C>A p.Arg184Ser	asnB
G:169 A:0	1372/2090	missense_variant c.4114A>G p.Lys1372Glu	smc_2
G:169 A:0	2037/2090	missense_variant c.6110A>G p.Lys2037Arg	smc_2
T:168 C:0	77/178	missense_variant c.229G>A p.Val77Ile	hpt
A:166 G:0	419/638	missense_variant c.1256C>T p.Thr419Met	mutL
A:166 G:2	340/438	missense_variant c.1019C>T p.Pro340Leu	mtaB
A:166 G:0	409/409	missense_variant c.1225C>T p.Arg409Cys	serB2
C:166 T:0	70/852	missense_variant c.210A>G p.Ile70Met	glgP_1
A:166 G:0	24/249	missense_variant c.71C>T p.Thr24Met	gpmA_1
C:165 G:4	366/951	missense_variant c.1098C>G p.Asp366Glu	polA
C:165 T:0	248/249	missense_variant c.742A>G p.Lys248Glu	gpmA_1
T:164 G:0	7/315	missense_variant c.19C>A p.Arg7Ser	cysK1_2
A:164 G:0	502/686	missense_variant c.1504G>A p.Gly502Ser	bgaA
T:164 C:2	40/477	missense_variant c.119C>T p.Ala40Val	oprM_3
T:163 C:0	535/682	missense_variant c.1603G>A p.Val535Met	kdpB
G:163 A:0	66/852	missense_variant c.196T>C p.Phe66Leu	glgP_1
C:162 T:10	457/951	missense_variant c.1370A>G p.Gln457Arg	polA
G:162 A:0	371/488	missense_variant c.1111T>C p.Tyr371His	atoC_2
G:161 A:0	224/415	missense_variant c.670A>G p.Thr224Ala	proA
C:161 T:0	126/282	missense_variant c.376A>G p.Asn126Asp	nadC
C:161 T:1	29/272	missense_variant c.86T>C p.Val29Ala	pstS_1
T:161 C:0	96/257	missense_variant c.286G>A p.Ala96Thr	yaaA
A:160 G:0	463/503	missense_variant c.1388G>A p.Cys463Tyr	nnr
A:160 C:0	67/382	missense_variant c.201G>T p.Glu67Asp	hisB
C:160 T:0	254/468	missense_variant c.760T>C p.Ser254Pro	mepA_5
T:160 C:1	28/327	missense_variant c.82G>A p.Ala28Thr	pfkA_1
A:159 G:0	218/373	missense_variant c.652G>A p.Ala218Thr	mshA_1
A:159 G:0	889/951	missense_variant c.2665C>T p.Arg889Cys	polA
T:159 C:1	373/810	missense_variant c.1118C>T p.Ala373Val	thrA
G:159 A:1	1704/2090	missense_variant c.5111A>G p.Asp1704Gly	smc_2
T:158 C:0	640/921	missense_variant c.1918G>A p.Ala640Thr	metH_2
A:158 G:1	177/236	missense_variant c.530C>T p.Thr177Met	pyrH
G:158 A:5	651/695	missense_variant c.1952T>C p.Val651Ala	topB_3
T:156 C:0	632/949	missense_variant c.1895G>A p.Arg632His	gcvP
C:156 T:0	218/450	missense_variant c.652A>G p.Ser218Gly	mepA_6
A:156 G:0	234/351	missense_variant c.701G>A p.Ser234Asn	ribD
A:156 G:0	314/393	missense_variant c.941C>T p.Pro314Leu	mro_2
A:156 G:2	262/585	missense_variant c.785G>A p.Arg262His	aspS
T:155 C:0	384/389	missense_variant c.1151C>T p.Ala384Val	nqrB
T:155 C:0	98/382	missense_variant c.292G>A p.Asp98Asn	hisB
A:155 G:2	1132/1458	missense_variant c.3394G>A p.Gly1132Ser	rpoC
T:155 C:0	93/584	missense_variant c.277G>A p.Asp93Asn	atpA_2
C:155 T:0	1234/2090	missense_variant c.3700T>C p.Phe1234Leu	smc_2
C:155 T:2	1696/2090	missense_variant c.5087T>C p.Val1696Ala	smc_2
A:155 G:2	87/297	missense_variant c.260G>A p.Arg87Gln	dapA
T:154 C:0	91/382	missense_variant c.272G>A p.Cys91Tyr	hisB
C:154 T:0	487/663	missense_variant c.1459A>G p.Ile487Val	hypBA1
T:154 C:0	23/345	missense_variant c.67G>A p.Ala23Thr	ansA_2
C:153 T:0	22/455	missense_variant c.64A>G p.Thr22Ala	surA
T:153 C:6	810/852	missense_variant c.2429G>A p.Gly810Glu	glgP_1
T:153 C:0	125/413	missense_variant c.373G>A p.Asp125Asn	epsN_2
A:152 G:0	982/1073	missense_variant c.2944C>T p.Pro982Ser	lacZ_1
A:152 G:1	236/417	missense_variant c.707G>A p.Arg236His	hutI
A:152 G:2	597/852	missense_variant c.1790C>T p.Thr597Met	glgP_1
C:151 T:0	12/864	missense_variant c.34T>C p.Phe12Leu	xyl3A_1
G:151 A:0	70/496	missense_variant c.209A>G p.Glu70Gly	rpoN
T:151 C:0	12/324	missense_variant c.35C>T p.Ser12Phe	ispB
A:151 G:11	351/444	missense_variant c.1051G>A p.Asp351Asn	lysC_2
G:150 A:0	125/284	missense_variant c.374T>C p.Leu125Pro	panS
T:150 C:0	427/485	missense_variant c.1279G>A p.Val427Ile	rbbA
A:150 G:0	282/688	missense_variant c.844G>A p.Ala282Thr	ppk
C:150 T:0	402/485	missense_variant c.1206A>G p.Ile402Met	rsmF
C:150 G:0	110/448	missense_variant c.330C>G p.Asp110Glu	purB
A:149 G:0	261/663	missense_variant c.782C>T p.Pro261Leu	hypBA1
G:149 A:0	3/325	missense_variant c.7A>G p.Lys3Glu	xsa_2
A:149 G:0	522/1139	missense_variant c.1565C>T p.Ala522Val	acrF
T:149 C:0	511/1139	missense_variant c.1531G>A p.Val511Ile	acrF
T:149 C:5	305/467	missense_variant c.914G>A p.Ser305Asn	asnS
G:148 A:0	117/638	missense_variant c.350T>C p.Val117Ala	mutL
A:148 G:1	773/828	missense_variant c.2318G>A p.Gly773Asp	cbpA
A:148 G:1	113/180	missense_variant c.337G>A p.Ala113Thr	csh
A:148 G:0	206/417	missense_variant c.617G>A p.Arg206His	hutI
G:147 A:0	167/435	missense_variant c.500A>G p.Lys167Arg	guaA_2
A:147 G:0	292/494	missense_variant c.876G>A p.Met292Ile	sacC
A:147 G:0	362/367	missense_variant c.1084G>A p.Val362Ile	srpA
A:147 G:0	716/720	missense_variant c.2146G>A p.Ala716Thr	spoVD
C:147 A:0	248/741	missense_variant c.742A>C p.Ile248Leu	ptpA
A:147 C:0	35/515	missense_variant c.105G>T p.Gln35His	atsA
C:147 T:0	209/951	missense_variant c.625A>G p.Ile209Val	polA
T:147 C:0	232/303	missense_variant c.695C>T p.Ala232Val	pyrD
T:146 C:0	58/864	missense_variant c.172C>T p.Arg58Cys	xyl3A_1
T:146 A:0	775/1122	missense_variant c.2323A>T p.Asn775Tyr	susC_13
A:146 G:4	91/784	missense_variant c.273G>A p.Met91Ile	pcrA
T:145 C:0	181/299	missense_variant c.542G>A p.Arg181His	lpxL
T:145 C:0	30/345	missense_variant c.89G>A p.Ser30Asn	ansA_2
T:145 C:1	317/603	missense_variant c.949G>A p.Ala317Thr	recQ_1
T:145 A:4	193/324	missense_variant c.578A>T p.Lys193Met	ispB
C:144 T:0	89/424	missense_variant c.266A>G p.Asp89Gly	serS
G:144 A:11	420/464	missense_variant c.1258A>G p.Lys420Glu	leuC
A:144 G:0	338/422	missense_variant c.1012C>T p.His338Tyr	cbiET
T:144 C:0	520/638	missense_variant c.1558G>A p.Gly520Ser	mutL
A:144 G:0	506/551	missense_variant c.1516G>A p.Val506Ile	acsA
A:144 G:0	650/686	missense_variant c.1948G>A p.Glu650Lys	bgaA
T:144 C:0	119/413	missense_variant c.355G>A p.Ala119Thr	epsN_2
G:144 C:0	211/951	missense_variant c.631G>C p.Glu211Gln	polA
G:144 A:0	61/417	missense_variant c.182A>G p.His61Arg	hutI
T:144 C:0	311/310	splice_region_variant&stop_retained_variant c.932G>A p.Ter311Ter	cas1
C:144 A:0	65/698	missense_variant c.193A>C p.Ile65Leu	topB_1
G:143 A:0	296/358	missense_variant c.887T>C p.Val296Ala	gmd
G:142 A:1	1503/1516	missense_variant c.4508A>G p.Gln1503Arg	gltB
A:142 G:0	243/257	missense_variant c.727C>T p.Arg243Cys	yaaA
T:142 C:0	3/218	missense_variant c.8G>A p.Ser3Asn	rex
T:142 C:0	349/479	missense_variant c.1045G>A p.Val349Ile	srrB
T:142 C:0	176/188	missense_variant c.526G>A p.Glu176Lys	ahpC
T:142 C:0	288/1027	missense_variant c.862C>T p.Pro288Ser	chonabc
A:141 G:0	116/722	missense_variant c.346G>A p.Ala116Thr	apxIB
G:141 A:0	307/494	missense_variant c.920A>G p.Lys307Arg	sacC
G:141 A:0	72/299	missense_variant c.215T>C p.Val72Ala	rmlD_3
A:141 G:0	355/482	missense_variant c.1063G>A p.Val355Ile	uxaB
C:141 T:0	196/386	missense_variant c.587A>G p.His196Arg	icd
T:141 G:0	180/502	missense_variant c.538G>T p.Ala180Ser	tycC
T:140 C:0	155/331	missense_variant c.465G>A p.Met155Ile	emrA_1
T:140 A:0	455/845	missense_variant c.1364A>T p.Gln455Leu	mutS2
A:140 G:1	218/404	missense_variant c.652G>A p.Asp218Asn	yciC
G:140 A:0	117/317	missense_variant c.350A>G p.Asn117Ser	argF'
T:140 C:0	19/398	missense_variant c.55G>A p.Asp19Asn	ackA
C:140 T:4	90/373	missense_variant c.268T>C p.Phe90Leu	lysJ
A:140 G:0	196/468	missense_variant c.587C>T p.Ser196Phe	oprM_4
T:140 G:0	266/374	missense_variant c.796C>A p.Leu266Ile	dnaN_2
A:139 C:0	609/1016	missense_variant c.1827C>A p.Asp609Glu	susC_3
A:139 G:0	32/146	missense_variant c.94G>A p.Val32Met	tadA
A:139 G:0	28/274	missense_variant c.82G>A p.Ala28Thr	cysQ
T:139 C:5	391/461	missense_variant c.1171G>A p.Asp391Asn	oprM_5
G:139 A:0	428/468	missense_variant c.1282T>C p.Tyr428His	oprM_4
T:138 A:0	254/346	missense_variant c.760T>A p.Tyr254Asn	hisC_1
C:138 A:0	145/345	missense_variant c.433T>G p.Ser145Ala	ansA_2
A:138 G:2	38/195	missense_variant c.113G>A p.Arg38Gln	purN
A:138 G:2	195/223	missense_variant c.584G>A p.Arg195His	truC
A:137 G:0	575/1016	missense_variant c.1723G>A p.Ala575Thr	susC_3
A:137 C:0	79/155	missense_variant c.235G>T p.Asp79Tyr	yjaB_1
G:137 A:0	97/255	missense_variant c.290T>C p.Ile97Thr	phnP
G:137 T:0	151/430	missense_variant c.451A>C p.Ile151Leu	hisD
A:137 G:0	405/404	splice_region_variant&stop_retained_variant c.1215G>A p.Ter405Ter	madB
T:137 C:0	25/120	missense_variant c.74C>T p.Thr25Met	vapC
T:137 C:0	83/260	missense_variant c.248G>A p.Arg83Gln	nfrA2
A:137 G:5	108/215	missense_variant c.322G>A p.Ala108Thr	frp
C:137 A:0	277/355	missense_variant c.829A>C p.Met277Leu	serC
T:136 A:5	414/422	missense_variant c.1241A>T p.Glu414Val	glgM_1
T:136 C:0	125/927	missense_variant c.373G>A p.Val125Ile	uvrA_1
A:136 G:0	287/389	missense_variant c.859G>A p.Ala287Thr	nqrB
A:136 G:0	112/504	missense_variant c.334G>A p.Gly112Ser	uxaA
G:136 A:1	67/729	missense_variant c.199A>G p.Met67Val	glnA_3
C:136 A:0	352/925	missense_variant c.1054T>G p.Ser352Ala	lptD
A:136 G:4	415/425	missense_variant c.1243G>A p.Val415Ile	ybdG_1
T:136 C:4	418/425	missense_variant c.1253C>T p.Ala418Val	ybdG_1
C:136 G:7	335/685	missense_variant c.1003C>G p.Leu335Val	dcp_1
T:136 C:3	762/927	missense_variant c.2284G>A p.Asp762Asn	uvrA_1
T:135 C:0	147/391	missense_variant c.440C>T p.Ala147Val	ganB
A:135 G:0	207/277	missense_variant c.620G>A p.Gly207Glu	ispE
A:135 G:0	430/729	missense_variant c.1289G>A p.Ser430Asn	glnA_3
C:135 A:10	164/285	missense_variant c.490A>C p.Met164Leu	panC
A:135 T:5	1124/1162	missense_variant c.3372T>A p.Asn1124Lys	ileS
A:135 G:4	205/500	missense_variant c.614C>T p.Ala205Val	dac
A:135 G:7	205/455	missense_variant c.614C>T p.Thr205Met	radA
A:135 G:0	63/579	missense_variant c.187G>A p.Ala63Thr	glnS
A:134 G:0	159/167	missense_variant c.476C>T p.Ala159Val	nuoI
G:134 A:0	346/665	missense_variant c.1036A>G p.Ile346Val	ligA
C:134 T:0	246/430	missense_variant c.736A>G p.Ile246Val	hisD
A:134 G:0	188/257	missense_variant c.562G>A p.Val188Ile	proC
T:134 C:1	374/685	missense_variant c.1120G>A p.Gly374Ser	dcp_1
A:133 G:0	404/432	missense_variant c.1210G>A p.Gly404Ser	ptp
A:133 G:0	69/346	missense_variant c.206C>T p.Pro69Leu	hisC_1
A:133 G:0	165/333	missense_variant c.493G>A p.Gly165Ser	mdh_2
T:133 G:0	149/417	missense_variant c.445C>A p.His149Asn	rhaA
A:133 G:0	216/378	missense_variant c.646G>A p.Ala216Thr	yghO
G:133 C:0	28/417	missense_variant c.82C>G p.Gln28Glu	hutI
T:132 C:0	65/123	missense_variant c.194C>T p.Ala65Val	dgkA
T:132 C:0	144/430	missense_variant c.431G>A p.Arg144Lys	hisD
A:132 C:0	34/677	missense_variant c.100G>T p.Val34Leu	dsbD
A:132 G:0	122/921	missense_variant c.364C>T p.Pro122Ser	metH_2
A:132 C:0	807/828	missense_variant c.2419C>A p.Gln807Lys	cbpA
C:132 T:0	614/694	missense_variant c.1840T>C p.Tyr614His	dcp_2
G:132 A:0	896/1458	missense_variant c.2686A>G p.Ile896Val	rpoC
C:132 T:5	216/500	missense_variant c.647A>G p.Gln216Arg	dac
C:132 T:2	518/1027	missense_variant c.1552T>C p.Ser518Pro	chonabc
G:132 T:7	519/882	missense_variant c.1555A>C p.Lys519Gln	valS_2
A:132 G:0	63/209	missense_variant c.188G>A p.Gly63Glu	fchA
G:132 C:0	14/698	missense_variant c.42C>G p.Asp14Glu	topB_1
T:131 C:0	158/338	missense_variant c.472G>A p.Val158Met	apbE
A:131 G:0	49/299	missense_variant c.145C>T p.Arg49Cys	lpxL
G:131 A:0	809/828	missense_variant c.2425A>G p.Ile809Val	cbpA
T:131 C:0	17/147	missense_variant c.49G>A p.Gly17Ser	paaI
T:131 C:0	24/170	missense_variant c.70G>A p.Ala24Thr	yrdA
T:131 G:9	519/669	missense_variant c.1556C>A p.Thr519Lys	tkt
A:131 G:2	98/178	missense_variant c.293G>A p.Arg98Gln	algU_2
G:131 A:0	124/430	missense_variant c.370A>G p.Asn124Asp	axe7A_1
T:131 C:2	760/852	missense_variant c.2278G>A p.Val760Ile	glgP_1
A:130 G:0	26/323	missense_variant c.77G>A p.Ser26Asn	glsA1
G:130 C:0	815/828	missense_variant c.2445C>G p.Asn815Lys	cbpA
T:130 C:0	153/417	missense_variant c.457G>A p.Gly153Ser	rhaA
G:130 A:0	143/512	missense_variant c.428A>G p.His143Arg	comM
C:130 T:5	595/752	missense_variant c.1783A>G p.Thr595Ala	spoT
T:129 C:1	68/429	missense_variant c.202G>A p.Asp68Asn	eno_1
T:129 C:0	112/719	missense_variant c.334G>A p.Glu112Lys	dpp7_1
T:129 C:0	418/646	missense_variant c.1253C>T p.Thr418Ile	cadA
C:129 A:0	522/729	missense_variant c.1564A>C p.Met522Leu	glnA_3
A:129 G:0	155/448	missense_variant c.464C>T p.Ala155Val	purB
T:129 C:0	342/417	missense_variant c.1024G>A p.Ala342Thr	rhaA
A:129 G:0	206/221	missense_variant c.616G>A p.Val206Met	yhgN_2
A:129 G:7	283/388	missense_variant c.847G>A p.Asp283Asn	recF
T:129 G:2	322/359	missense_variant c.964G>T p.Gly322Cys	proB
A:129 G:1	556/560	missense_variant c.1668G>A p.Met556Ile	dauA
T:129 C:2	209/311	missense_variant c.625G>A p.Ala209Thr	lepB
T:129 G:5	557/1270	missense_variant c.1671G>T p.Glu557Asp	rpoB
G:129 A:0	105/209	missense_variant c.313A>G p.Thr105Ala	fchA
G:128 A:0	181/186	missense_variant c.542A>G p.Lys181Arg	atpH
A:128 G:0	178/488	missense_variant c.533C>T p.Ala178Val	atoC_2
T:128 G:0	391/579	missense_variant c.1171G>T p.Val391Phe	glnS
A:128 G:0	355/671	missense_variant c.1064C>T p.Ala355Val	btuB_2
A:128 G:0	34/727	missense_variant c.101C>T p.Ala34Val	recQ_2
T:128 C:3	13/600	missense_variant c.37G>A p.Gly13Ser	ilvD
C:128 T:5	1065/1075	missense_variant c.3194A>G p.Asp1065Gly	carB_2
G:128 A:6	117/317	missense_variant c.350A>G p.Asn117Ser	argF'
T:128 C:1	309/322	missense_variant c.925G>A p.Val309Ile	fim1C_4
C:128 T:2	205/311	missense_variant c.613A>G p.Ser205Gly	lepB
T:127 C:0	89/167	missense_variant c.265G>A p.Val89Ile	nuoI
A:127 G:0	513/512	splice_region_variant&stop_retained_variant c.1538G>A p.Ter513Ter	comM
T:127 C:3	116/603	missense_variant c.346G>A p.Ala116Thr	recQ_1
A:127 G:4	94/234	missense_variant c.280C>T p.Arg94Cys	mtnN_2
G:127 A:2	51/167	missense_variant c.152T>C p.Leu51Pro	gldH
A:126 G:0	222/272	missense_variant c.664G>A p.Ala222Thr	pstS_1
T:126 A:0	705/712	missense_variant c.2114A>T p.Gln705Leu	dpp7_3
A:126 G:0	300/304	missense_variant c.900G>A p.Met300Ile	rbsK
A:126 G:9	364/548	missense_variant c.1090G>A p.Glu364Lys	pfp_1
A:126 G:9	99/406	missense_variant c.296C>T p.Ala99Val	macB_1
T:126 G:4	376/512	missense_variant c.1127C>A p.Ala376Asp	tldD
A:126 G:6	412/498	missense_variant c.1236G>A p.Met412Ile	scpC
G:126 A:4	61/209	missense_variant c.181A>G p.Ile61Val	fchA
A:126 G:1	19/171	missense_variant c.56G>A p.Gly19Asp	skp
G:125 T:0	169/458	missense_variant c.505T>G p.Leu169Val	mepA_7
T:125 G:5	133/334	missense_variant c.397C>A p.Gln133Lys	cytR
T:124 C:0	99/346	missense_variant c.295G>A p.Val99Met	lpxD
T:124 C:0	116/686	missense_variant c.346G>A p.Asp116Asn	helD
A:124 G:0	21/772	missense_variant c.61C>T p.Arg21Cys	malP
C:124 T:0	84/167	missense_variant c.251T>C p.Leu84Pro	idi
T:124 C:0	58/381	missense_variant c.172G>A p.Glu58Lys	fucO
T:124 C:0	42/490	missense_variant c.124G>A p.Ala42Thr	rhaB
C:124 T:0	63/371	missense_variant c.188A>G p.Asn63Ser	yhhT
A:124 G:2	362/423	missense_variant c.1084G>A p.Val362Ile	purA
T:124 C:0	156/304	missense_variant c.467G>A p.Arg156Gln	rnz
A:124 G:1	9/334	missense_variant c.25G>A p.Ala9Thr	gpr
A:124 G:2	200/378	missense_variant c.598G>A p.Val200Ile	yghO
G:124 A:4	17/177	missense_variant c.49A>G p.Ile17Val	aqpZ2
C:124 T:0	302/695	missense_variant c.904A>G p.Ile302Val	topB_3
G:123 A:0	520/586	missense_variant c.1558A>G p.Thr520Ala	dxs_2
T:123 C:0	287/361	missense_variant c.859C>T p.Pro287Ser	mutY
T:123 C:1	154/193	missense_variant c.460G>A p.Glu154Lys	gmhA
G:123 A:2	203/233	missense_variant c.608A>G p.Asp203Gly	btsR_1
A:123 G:5	1139/1162	missense_variant c.3415G>A p.Ala1139Thr	ileS
C:123 T:6	202/365	missense_variant c.604A>G p.Ser202Gly	pdxA2
A:123 G:1	212/834	missense_variant c.635C>T p.Ala212Val	chb
C:123 T:0	152/512	missense_variant c.454A>G p.Thr152Ala	tldD
A:123 G:5	222/1056	missense_variant c.665G>A p.Ser222Asn	mdtB
A:123 T:1	211/433	missense_variant c.632T>A p.Leu211Gln	thrC
T:122 C:0	594/820	missense_variant c.1780C>T p.His594Tyr	pheT
A:122 G:0	33/165	missense_variant c.97C>T p.Pro33Ser	paiA
G:122 T:0	91/556	missense_variant c.271A>C p.Ile91Leu	recN
G:122 A:0	23/351	missense_variant c.67A>G p.Thr23Ala	ribD
T:122 C:0	156/512	missense_variant c.467C>T p.Ala156Val	comM
C:122 T:0	193/294	missense_variant c.578T>C p.Val193Ala	xynZ
T:122 C:0	211/242	missense_variant c.631G>A p.Ala211Thr	ytfE
T:122 C:12	269/872	missense_variant c.807G>A p.Met269Ile	alaS
T:122 C:4	309/669	missense_variant c.925G>A p.Ala309Thr	tkt
A:122 T:5	57/445	missense_variant c.171T>A p.Asp57Glu	dbpA
G:122 A:4	155/440	missense_variant c.464A>G p.Asp155Gly	ffh
A:122 G:4	3/305	missense_variant c.7C>T p.His3Tyr	yfkN_2
T:121 C:0	426/549	missense_variant c.1276G>A p.Val426Ile	hcp
A:121 G:0	24/299	missense_variant c.71C>T p.Ala24Val	ddh
A:121 G:0	975/977	missense_variant c.2923G>A p.Val975Ile	susC_2
A:121 G:0	95/479	missense_variant c.283G>A p.Ala95Thr	clsA
G:121 T:5	276/872	missense_variant c.828A>C p.Glu276Asp	alaS
G:121 A:6	871/1068	missense_variant c.2612A>G p.Lys871Arg	bepE_2
C:121 T:5	160/721	missense_variant c.479A>G p.Asn160Ser	dpp7_2
T:121 G:4	349/440	missense_variant c.1045G>T p.Ala349Ser	ampG_2
G:121 A:1	34/210	missense_variant c.100A>G p.Thr34Ala	uvrY
A:120 G:0	283/589	missense_variant c.847C>T p.Pro283Ser	sppA
T:120 C:0	46/677	missense_variant c.136G>A p.Ala46Thr	dsbD
G:120 A:0	233/373	missense_variant c.697A>G p.Ile233Val	lysJ
A:120 G:0	260/294	missense_variant c.779G>A p.Gly260Asp	xynZ
A:120 G:1	193/381	missense_variant c.577G>A p.Val193Ile	lpxB
G:120 A:2	599/1162	missense_variant c.1795A>G p.Lys599Glu	ileS
A:120 C:4	1062/1075	missense_variant c.3186G>T p.Lys1062Asn	carB_2
A:120 C:6	397/714	missense_variant c.1189C>A p.Gln397Lys	rnr
T:120 C:2	293/951	missense_variant c.878G>A p.Ser293Asn	polA
A:120 G:1	79/360	missense_variant c.235G>A p.Gly79Arg	nahK
T:119 C:0	152/512	missense_variant c.454G>A p.Val152Ile	rny
G:119 A:0	97/403	missense_variant c.290A>G p.Lys97Arg	sdaA
C:119 T:0	78/345	missense_variant c.232A>G p.Asn78Asp	ansA_2
A:119 C:1	609/685	missense_variant c.1825G>T p.Ala609Ser	dcp_1
A:119 G:2	475/586	missense_variant c.1423G>A p.Gly475Ser	dxs_2
C:119 T:2	261/409	missense_variant c.781A>G p.Thr261Ala	macA_1
G:119 A:2	1146/1162	missense_variant c.3436A>G p.Thr1146Ala	ileS
A:119 G:9	162/395	missense_variant c.485G>A p.Arg162Lys	kbl
A:119 G:0	555/1082	missense_variant c.1664C>T p.Ala555Val	susC_11
G:119 A:1	809/828	missense_variant c.2425A>G p.Ile809Val	cbpA
T:119 C:3	80/315	missense_variant c.238G>A p.Val80Ile	cysK1_2
T:119 C:2	551/767	missense_variant c.1652C>T p.Ala551Val	bglB_3
T:119 C:2	10/316	missense_variant c.29C>T p.Ser10Leu	pstS_2
A:118 C:0	465/662	missense_variant c.1395C>A p.Asp465Glu	fbp
T:118 C:0	19/671	missense_variant c.57G>A p.Met19Ile	btuB_2
A:118 G:2	177/243	missense_variant c.530C>T p.Ala177Val	coaX
T:118 C:7	5/388	missense_variant c.13C>T p.Arg5Trp	recF
A:118 T:3	38/388	missense_variant c.112T>A p.Ser38Thr	recF
T:118 C:5	197/276	missense_variant c.589G>A p.Ala197Thr	tcyA
T:118 C:3	101/466	missense_variant c.301G>A p.Glu101Lys	oprM_2
A:118 G:5	189/359	missense_variant c.565G>A p.Val189Ile	anmK
A:118 G:2	235/432	missense_variant c.704G>A p.Gly235Glu	murF
A:118 G:5	135/226	missense_variant c.404G>A p.Ser135Asn	mnmC
A:118 G:0	438/871	missense_variant c.1313G>A p.Arg438Gln	mutS
A:118 T:3	323/1056	missense_variant c.969T>A p.Asp323Glu	mdtB
C:118 T:5	479/555	missense_variant c.1435A>G p.Thr479Ala	exoI
G:118 T:0	54/1035	missense_variant c.161T>G p.Ile54Arg	lacZ_3
T:117 C:0	65/522	missense_variant c.193C>T p.Arg65Cys	pafA
G:117 T:0	233/322	missense_variant c.698A>C p.Asn233Thr	fim1C_4
T:117 C:4	488/603	missense_variant c.1462G>A p.Val488Ile	recQ_1
T:117 C:6	241/344	missense_variant c.721G>A p.Asp241Asn	pheS
T:117 G:4	63/311	missense_variant c.189G>T p.Glu63Asp	galE1
A:117 C:1	807/828	missense_variant c.2419C>A p.Gln807Lys	cbpA
A:117 G:7	128/226	missense_variant c.383G>A p.Arg128Gln	mnmC
G:117 A:0	732/734	missense_variant c.2194A>G p.Ser732Gly	hppA1
A:116 G:0	577/944	missense_variant c.1729G>A p.Ala577Thr	uvrA_2
T:116 C:0	668/698	missense_variant c.2002G>A p.Ala668Thr	recG
G:116 A:6	269/1177	missense_variant c.806A>G p.Lys269Arg	mfd
T:116 G:3	193/345	missense_variant c.577C>A p.Arg193Ser	adh
C:116 T:2	196/386	missense_variant c.587A>G p.His196Arg	icd
A:116 G:6	227/1458	missense_variant c.680G>A p.Arg227His	rpoC
T:115 C:0	565/927	missense_variant c.1693G>A p.Asp565Asn	uvrA_1
A:115 G:1	35/646	missense_variant c.103G>A p.Val35Met	thrS
C:115 T:0	389/482	missense_variant c.1166T>C p.Val389Ala	uxaB
T:115 C:2	340/395	missense_variant c.1019C>T p.Thr340Ile	kbl
A:115 G:1	264/430	missense_variant c.791C>T p.Ala264Val	hisD
A:115 G:7	188/243	missense_variant c.563C>T p.Ser188Leu	coaX
T:115 C:0	562/638	missense_variant c.1684G>A p.Val562Ile	mutL
T:115 C:3	61/318	missense_variant c.181G>A p.Ala61Thr	hpr
A:115 G:3	596/1162	missense_variant c.1786G>A p.Val596Ile	ileS
A:115 G:4	341/430	missense_variant c.1022C>T p.Ala341Val	hisD
G:115 A:4	21/178	missense_variant c.62A>G p.Gln21Arg	algU_2
T:115 C:5	366/477	missense_variant c.1096G>A p.Val366Met	atoC_4
A:115 G:3	285/828	missense_variant c.853G>A p.Glu285Lys	cbpA
T:115 C:1	663/720	missense_variant c.1988C>T p.Pro663Leu	spoVD
A:115 G:0	169/496	missense_variant c.505G>A p.Ala169Thr	rpoN
A:115 G:2	69/360	missense_variant c.205G>A p.Gly69Arg	nahK
T:115 C:1	985/1139	missense_variant c.2953G>A p.Gly985Ser	acrF
A:115 C:2	436/436	missense_variant c.1308C>A p.Phe436Leu	dcuA
A:114 G:0	134/446	missense_variant c.401G>A p.Arg134His	mepA_2
A:114 G:0	253/445	missense_variant c.757G>A p.Ala253Thr	rnfC
G:114 A:5	949/1265	missense_variant c.2845A>G p.Met949Val	dnaE
T:114 C:3	89/167	missense_variant c.265G>A p.Val89Ile	nuoI
T:114 C:4	115/1068	missense_variant c.343C>T p.Pro115Ser	bepE_2
C:114 T:5	150/485	missense_variant c.448A>G p.Thr150Ala	rsmF
T:114 C:2	171/376	missense_variant c.511C>T p.Arg171Cys	hemW
A:114 G:4	483/592	missense_variant c.1447G>A p.Val483Ile	uidA
G:114 C:1	815/828	missense_variant c.2445C>G p.Asn815Lys	cbpA
A:114 G:3	186/197	missense_variant c.556G>A p.Val186Ile	fklB
A:114 G:3	912/1027	missense_variant c.2734G>A p.Ala912Thr	chonabc
C:114 T:3	136/190	missense_variant c.407A>G p.Lys136Arg	sigR
A:114 C:6	71/466	missense_variant c.211C>A p.Pro71Thr	cusC
C:114 G:0	205/310	missense_variant c.614C>G p.Ala205Gly	cas1
T:113 C:0	115/304	missense_variant c.343G>A p.Val115Ile	rnz
A:113 C:0	106/294	missense_variant c.316C>A p.Pro106Thr	xerD_2
T:113 C:3	21/409	missense_variant c.61G>A p.Val21Ile	macA_1
C:113 T:10	251/251	missense_variant c.751A>G p.Arg251Gly	hisF
C:113 T:1	109/921	missense_variant c.325A>G p.Lys109Glu	metH_2
T:113 C:3	29/178	missense_variant c.85C>T p.Pro29Ser	algU_2
A:113 C:4	122/162	missense_variant c.364C>A p.Pro122Thr	dfrA
A:113 G:3	136/376	missense_variant c.406G>A p.Ala136Thr	hemW
A:113 C:6	2/828	missense_variant c.4C>A p.Gln2Lys	cbpA
T:113 G:2	554/828	missense_variant c.1660G>T p.Asp554Tyr	cbpA
A:113 G:3	112/502	missense_variant c.334G>A p.Val112Ile	tycC
A:113 C:2	16/389	missense_variant c.48G>T p.Lys16Asn	mdtE_1
T:113 C:4	135/461	missense_variant c.403G>A p.Val135Ile	oprM_5
G:113 A:3	172/338	missense_variant c.514A>G p.Ser172Gly	mdtE_3
A:113 C:3	397/680	missense_variant c.1189C>A p.Gln397Lys	pepO
T:113 A:8	14/451	missense_variant c.41T>A p.Leu14Gln	tig
A:112 G:0	308/307	splice_region_variant&stop_retained_variant c.924G>A p.Ter308Ter	rsmH
A:112 G:0	32/127	missense_variant c.94G>A p.Glu32Lys	mecI
C:112 T:0	85/122	missense_variant c.253A>G p.Lys85Glu	ytrA_1
C:112 T:0	202/237	missense_variant c.605A>G p.Gln202Arg	pdxJ
T:112 C:0	202/490	missense_variant c.604G>A p.Ala202Thr	rhaB
A:112 G:0	359/422	missense_variant c.1075G>A p.Val359Met	mraY
T:112 C:0	149/951	missense_variant c.445G>A p.Val149Ile	polA
T:112 C:10	396/872	missense_variant c.1186G>A p.Glu396Lys	alaS
A:112 G:5	245/512	missense_variant c.734C>T p.Ala245Val	dtpT_1
C:112 G:3	95/424	missense_variant c.285C>G p.Asp95Glu	serS
T:112 C:8	430/1009	missense_variant c.1288G>A p.Gly430Ser	mexB
T:112 C:4	281/464	missense_variant c.841G>A p.Glu281Lys	mnmE
A:112 C:0	100/196	missense_variant c.300C>A p.His100Gln	rclC
A:112 G:7	79/393	missense_variant c.236G>A p.Arg79His	rlmI
A:112 G:8	84/257	missense_variant c.250G>A p.Ala84Thr	cmk
T:112 C:2	254/323	missense_variant c.760G>A p.Val254Ile	fmt
A:112 G:3	228/451	missense_variant c.683C>T p.Ala228Val	tig
A:112 C:5	145/432	missense_variant c.435C>A p.Asp145Glu	murF
G:112 A:0	79/694	missense_variant c.235A>G p.Ile79Val	dcp_2
T:112 C:6	594/951	missense_variant c.1780G>A p.Glu594Lys	polA
G:112 A:0	256/374	missense_variant c.766T>C p.Tyr256His	dnaN_2
G:111 A:0	117/446	missense_variant c.350A>G p.Asp117Gly	mepA_2
C:111 A:0	225/367	missense_variant c.674A>C p.Gln225Pro	srpA
G:111 A:0	46/140	missense_variant c.136T>C p.Tyr46His	yjaB_2
G:111 A:3	68/494	missense_variant c.203T>C p.Val68Ala	ndhD1
G:111 C:1	203/464	missense_variant c.608C>G p.Ala203Gly	leuC
A:111 G:5	526/641	missense_variant c.1577G>A p.Arg526His	btuB_1
C:111 T:6	246/430	missense_variant c.736A>G p.Ile246Val	hisD
C:111 G:1	237/257	missense_variant c.710G>C p.Ser237Thr	cmk
C:111 T:4	139/250	missense_variant c.415A>G p.Thr139Ala	btsR_3
A:111 G:1	106/427	missense_variant c.316C>T p.His106Tyr	axe7A_2
T:111 C:1	55/219	missense_variant c.164G>A p.Gly55Asp	lolD
G:111 A:8	22/307	missense_variant c.65A>G p.Asn22Ser	rsmH
T:111 C:0	119/481	missense_variant c.355C>T p.His119Tyr	murC
A:111 G:3	101/543	missense_variant c.301G>A p.Val101Ile	btuB_3
C:111 A:1	68/694	missense_variant c.203A>C p.Asp68Ala	dcp_2
A:111 G:4	607/714	missense_variant c.1820G>A p.Ser607Asn	rnr
A:111 G:9	631/734	missense_variant c.1891G>A p.Ala631Thr	hppA1
T:111 C:7	166/361	missense_variant c.496G>A p.Ala166Thr	rfbM
T:111 C:7	74/466	stop_gained c.220C>T p.Gln74*	cusC
G:111 T:0	37/371	missense_variant c.109A>C p.Thr37Pro	prfB
C:110 T:0	88/710	missense_variant c.263A>G p.Asn88Ser	dxs_1
C:110 T:4	248/347	missense_variant c.742A>G p.Thr248Ala	ttgD
G:110 T:0	145/187	missense_variant c.433T>G p.Ser145Ala	maa
A:110 C:6	525/854	missense_variant c.1573G>T p.Ala525Ser	glgP_2
A:110 G:4	121/277	missense_variant c.361C>T p.Pro121Ser	mutM
A:110 G:1	87/125	missense_variant c.259G>A p.Asp87Asn	gloA
A:110 G:1	259/365	missense_variant c.776C>T p.Thr259Ile	pdxA2
C:110 T:4	163/162	stop_lost&splice_region_variant c.487T>C p.Ter163Glnext*?	dfrA
A:110 G:7	10/247	missense_variant c.29G>A p.Arg10Gln	mlaE
T:110 C:2	277/371	missense_variant c.829G>A p.Asp277Asn	manA_2
T:110 C:5	67/1047	missense_variant c.199C>T p.Pro67Ser	lacZ_5
T:110 A:2	979/1048	missense_variant c.2937T>A p.Ser979Arg	bepE_5
T:110 A:5	513/555	missense_variant c.1538T>A p.Leu513Gln	exoI
T:110 C:4	125/305	missense_variant c.374C>T p.Thr125Ile	metAA
T:109 G:0	81/88	missense_variant c.241C>A p.Pro81Thr	hup_2
T:109 G:2	88/398	missense_variant c.262G>T p.Gly88Cys	fsr
T:109 C:0	78/192	missense_variant c.232C>T p.His78Tyr	mtnN_1
G:109 A:5	461/719	missense_variant c.1382T>C p.Ile461Thr	dpp7_1
C:109 T:4	239/268	missense_variant c.716A>G p.Asn239Ser	yafV
T:109 C:5	322/552	missense_variant c.964G>A p.Ala322Thr	lcfB_1
A:109 G:2	426/505	missense_variant c.1276G>A p.Gly426Ser	cobQ
T:109 C:3	82/185	missense_variant c.245G>A p.Arg82Lys	ywrO
T:109 C:3	158/323	missense_variant c.472G>A p.Val158Ile	fmt
T:109 C:3	437/1075	missense_variant c.1309G>A p.Ala437Thr	carB_2
T:109 C:1	673/1082	missense_variant c.2017G>A p.Val673Ile	susC_11
A:109 G:1	258/828	missense_variant c.773G>A p.Ser258Asn	cbpA
G:109 A:4	265/415	missense_variant c.793A>G p.Asn265Asp	proA
G:109 C:6	103/167	missense_variant c.309C>G p.Ser103Arg	sigH_1
A:109 T:1	141/263	missense_variant c.421A>T p.Ser141Cys	uppP
C:109 A:0	129/256	missense_variant c.386A>C p.Asp129Ala	argB
T:109 C:2	75/167	missense_variant c.223G>A p.Val75Ile	gldH
C:108 A:0	950/1016	missense_variant c.2848A>C p.Lys950Gln	susC_3
T:108 C:0	98/103	stop_gained c.292C>T p.Arg98*	rfaH
C:108 T:0	72/395	missense_variant c.214A>G p.Ile72Val	axe1-6A_2
T:108 C:5	185/193	missense_variant c.553G>A p.Ala185Thr	lemA
C:108 A:0	189/390	missense_variant c.566A>C p.Glu189Ala	bfcE_1
T:108 C:3	110/156	missense_variant c.329C>T p.Ser110Leu	msrC
A:108 G:7	140/156	missense_variant c.418G>A p.Gly140Ser	msrC
A:108 T:1	800/1234	missense_variant c.2398A>T p.Ser800Cys	purL
A:108 G:4	56/167	missense_variant c.167G>A p.Arg56Lys	ecfG
A:108 G:0	253/482	missense_variant c.757G>A p.Glu253Lys	uxaB
G:108 T:1	445/1078	missense_variant c.1334A>C p.Glu445Ala	carB_1
A:108 G:2	161/452	missense_variant c.482G>A p.Arg161Gln	gltD
T:108 C:2	111/255	missense_variant c.331G>A p.Ala111Thr	phnP
A:108 G:1	143/202	missense_variant c.427C>T p.Arg143Trp	coaE
G:108 A:2	70/365	missense_variant c.209T>C p.Val70Ala	pdxA2
A:108 G:5	132/834	missense_variant c.395C>T p.Thr132Ile	chb
G:108 A:0	193/718	missense_variant c.578T>C p.Ile193Thr	fusA_1
T:108 C:2	82/323	missense_variant c.244G>A p.Gly82Ser	eglS
A:108 G:0	234/351	missense_variant c.701G>A p.Ser234Asn	ribD
C:108 A:6	293/432	missense_variant c.877A>C p.Lys293Gln	murF
G:108 T:0	771/1139	missense_variant c.2312A>C p.Asn771Thr	acrF
G:108 A:1	520/734	missense_variant c.1558A>G p.Thr520Ala	hppA1
G:108 A:8	153/312	missense_variant c.458A>G p.Asn153Ser	nadA
T:108 C:0	214/367	missense_variant c.640G>A p.Glu214Lys	yhcG_2
G:108 C:0	220/686	missense_variant c.659C>G p.Pro220Arg	bgaA
T:107 C:0	179/357	missense_variant c.536C>T p.Ala179Val	cysK1_1
A:107 G:2	596/747	missense_variant c.1787C>T p.Ala596Val	acnA
T:107 A:4	380/864	missense_variant c.1138A>T p.Thr380Ser	xyl3A_1
C:107 T:2	70/284	missense_variant c.210A>G p.Ile70Met	panS
A:107 T:5	350/1234	missense_variant c.1050A>T p.Lys350Asn	purL
T:107 C:4	399/564	missense_variant c.1195G>A p.Val399Ile	aspT_2
A:107 G:0	256/482	missense_variant c.766G>A p.Glu256Lys	uxaB
A:107 G:6	16/575	missense_variant c.46G>A p.Glu16Lys	asnB
A:107 C:2	455/584	missense_variant c.1365G>T p.Glu455Asp	atpA_2
A:107 C:1	32/286	missense_variant c.95G>T p.Gly32Val	pstA
T:107 C:2	170/382	missense_variant c.508G>A p.Glu170Lys	hisB
A:107 G:8	17/178	missense_variant c.50G>A p.Arg17Lys	algU_2
C:107 T:2	34/358	missense_variant c.101T>C p.Val34Ala	aroC
A:107 G:7	40/282	missense_variant c.118G>A p.Gly40Ser	pheA
C:107 A:2	94/430	missense_variant c.280A>C p.Lys94Gln	axe7A_1
A:107 G:7	129/167	missense_variant c.385G>A p.Val129Ile	sigH_1
C:107 G:0	272/729	missense_variant c.814G>C p.Glu272Gln	glnA_1
G:107 A:0	569/698	missense_variant c.1706A>G p.Gln569Arg	topB_1
T:106 C:0	203/438	missense_variant c.607G>A p.Gly203Arg	aroA
G:106 A:0	185/524	missense_variant c.554A>G p.His185Arg	prfC
T:106 G:0	86/206	missense_variant c.258C>A p.Asp86Glu	thiE
G:106 A:0	20/395	missense_variant c.59T>C p.Val20Ala	axe1-6A_2
T:106 C:1	830/864	missense_variant c.2488C>T p.Pro830Ser	xyl3A_1
G:106 A:4	168/284	missense_variant c.503T>C p.Ile168Thr	panS
C:106 T:6	186/347	missense_variant c.556A>G p.Ile186Val	ttgD
T:106 C:1	151/248	missense_variant c.452C>T p.Ala151Val	axe2
G:106 A:3	387/555	missense_variant c.1160A>G p.Asp387Gly	fadD3_1
G:106 A:0	73/162	missense_variant c.218A>G p.Asp73Gly	dfrA
A:106 G:1	319/477	missense_variant c.956C>T p.Ala319Val	atoC_4
G:106 T:4	18/543	missense_variant c.53T>G p.Leu18Trp	btuB_3
T:106 A:2	225/694	missense_variant c.673A>T p.Met225Leu	dcp_2
G:106 A:5	412/411	splice_region_variant&stop_retained_variant c.1236A>G p.Ter412Ter	lolE_2
G:106 A:1	421/951	missense_variant c.1262T>C p.Val421Ala	polA
T:106 C:4	3/246	missense_variant c.7C>T p.Arg3Cys	luxQ
T:106 G:5	65/466	missense_variant c.194G>T p.Arg65Leu	cusC
A:106 G:1	278/316	missense_variant c.832G>A p.Ala278Thr	pstS_2
G:106 C:0	339/1162	missense_variant c.1015C>G p.Pro339Ala	ileS
C:106 T:3	13/457	missense_variant c.38A>G p.Gln13Arg	pepP
T:105 C:0	499/840	missense_variant c.1495G>A p.Gly499Arg	csxA
T:105 C:0	105/490	missense_variant c.313G>A p.Val105Met	rhaB
T:105 C:2	276/1010	missense_variant c.827G>A p.Gly276Asp	bepE_1
G:105 A:3	579/864	missense_variant c.1735A>G p.Asn579Asp	xyl3A_1
A:105 G:4	591/864	missense_variant c.1772G>A p.Arg591Lys	xyl3A_1
T:105 G:0	105/435	missense_variant c.315G>T p.Glu105Asp	guaA_2
T:105 C:9	289/347	missense_variant c.866G>A p.Arg289Gln	ttgD
T:105 C:10	267/347	missense_variant c.799G>A p.Ala267Thr	ttgD
T:105 C:1	105/233	missense_variant c.313G>A p.Val105Ile	btsR_2
T:105 C:4	11/409	missense_variant c.31G>A p.Val11Ile	macA_1
T:105 G:5	435/482	missense_variant c.1303G>T p.Ala435Ser	uxaB
A:105 C:4	123/376	missense_variant c.368C>A p.Ala123Asp	hemW
T:105 C:1	647/698	missense_variant c.1939G>A p.Asp647Asn	recG
C:105 T:4	379/432	missense_variant c.1136T>C p.Val379Ala	murF
A:105 G:4	51/141	missense_variant c.152G>A p.Gly51Asp	sufE
C:105 G:5	133/417	missense_variant c.398G>C p.Gly133Ala	hutI
G:105 A:4	449/452	missense_variant c.1346A>G p.Glu449Gly	ttgC
G:104 A:3	7/482	missense_variant c.20A>G p.Glu7Gly	uxaB
C:104 T:0	20/393	missense_variant c.59A>G p.Gln20Arg	uxuA_1
A:104 G:0	200/304	missense_variant c.598G>A p.Glu200Lys	rbsK
G:104 A:1	86/156	missense_variant c.256A>G p.Thr86Ala	msrC
T:104 C:2	565/927	missense_variant c.1693G>A p.Asp565Asn	uvrA_1
C:104 T:2	68/224	missense_variant c.202A>G p.Thr68Ala	nth
T:104 A:3	338/389	missense_variant c.1013A>T p.Gln338Leu	ybdG_2
G:104 C:0	60/187	missense_variant c.178C>G p.Gln60Glu	maa
T:104 C:8	56/234	missense_variant c.166G>A p.Ala56Thr	rpiA
G:104 A:5	111/1162	missense_variant c.332A>G p.Lys111Arg	ileS
T:104 G:3	634/845	missense_variant c.1900G>T p.Ala634Ser	mutS2
T:104 C:4	16/91	missense_variant c.46G>A p.Ala16Thr	ycnE
C:104 T:3	115/259	missense_variant c.344A>G p.Asp115Gly	dtd3
T:104 C:8	97/257	missense_variant c.290C>T p.Ser97Phe	cmk
A:104 G:2	281/376	missense_variant c.841G>A p.Gly281Arg	hemW
C:104 T:6	236/274	missense_variant c.706A>G p.Asn236Asp	bglK
G:104 A:1	23/351	missense_variant c.67A>G p.Thr23Ala	ribD
A:104 C:2	129/158	missense_variant c.387C>A p.Asp129Glu	mraZ
T:104 A:8	81/482	missense_variant c.242A>T p.Gln81Leu	murE
G:104 A:6	178/543	missense_variant c.532A>G p.Asn178Asp	btuB_3
A:104 C:2	229/300	missense_variant c.685G>T p.Val229Leu	lgt
A:104 G:5	24/630	missense_variant c.70G>A p.Gly24Ser	speA
C:104 A:0	578/698	missense_variant c.1734A>C p.Glu578Asp	topB_1
A:103 T:0	273/354	missense_variant c.817T>A p.Tyr273Asn	mnmA_1
A:103 G:0	139/251	missense_variant c.415C>T p.Arg139Trp	hisF
T:103 C:0	184/451	missense_variant c.551G>A p.Gly184Asp	tig
A:103 G:6	426/864	missense_variant c.1276G>A p.Gly426Arg	xyl3A_1
T:103 C:2	211/423	missense_variant c.632C>T p.Ala211Val	purA
T:103 C:6	145/347	missense_variant c.435G>A p.Met145Ile	ttgD
G:103 A:2	161/248	missense_variant c.481A>G p.Thr161Ala	axe2
G:103 T:5	154/343	missense_variant c.461A>C p.Asn154Thr	mltG
A:103 C:1	308/333	missense_variant c.923C>A p.Ala308Glu	ldhA
C:103 T:3	58/365	missense_variant c.172A>G p.Thr58Ala	pdxA2
T:103 C:1	66/346	missense_variant c.196G>A p.Glu66Lys	rlmN
C:103 G:0	178/834	missense_variant c.533C>G p.Ala178Gly	chb
A:103 G:7	85/264	missense_variant c.253G>A p.Asp85Asn	thyA
T:103 G:4	132/162	missense_variant c.394G>T p.Ala132Ser	dfrA
A:103 T:2	218/257	missense_variant c.654T>A p.Asp218Glu	cmk
A:103 G:6	24/299	missense_variant c.71C>T p.Ala24Val	lpxL
G:103 T:3	300/437	missense_variant c.898A>C p.Lys300Gln	der
A:103 G:0	65/323	missense_variant c.193C>T p.Leu65Phe	fmt
C:103 A:0	412/695	missense_variant c.1234T>G p.Leu412Val	topB_3
A:102 G:1	71/166	missense_variant c.212C>T p.Ala71Val	tpx
A:102 C:0	58/430	missense_variant c.172G>T p.Ala58Ser	hisD
T:102 C:0	384/421	missense_variant c.1150G>A p.Asp384Asn	fabF
A:102 G:2	296/479	missense_variant c.887G>A p.Cys296Tyr	clsA
G:102 A:5	38/233	missense_variant c.112A>G p.Thr38Ala	btsR_1
G:102 A:2	50/284	missense_variant c.149T>C p.Met50Thr	panS
A:102 G:3	502/1036	missense_variant c.1505G>A p.Ser502Asn	bepE_3
G:102 C:3	62/458	missense_variant c.185C>G p.Ala62Gly	oprM_1
A:102 G:3	271/421	missense_variant c.811G>A p.Gly271Ser	mntH
C:102 A:3	603/686	missense_variant c.1807T>G p.Ser603Ala	uvrB
T:102 C:4	23/186	missense_variant c.68C>T p.Ala23Val	atpH
A:102 G:4	73/151	missense_variant c.218G>A p.Arg73His	resA
A:102 G:7	69/155	missense_variant c.205C>T p.His69Tyr	pncC
A:102 G:1	332/358	missense_variant c.994C>T p.Arg332Cys	dinB
A:102 C:2	46/356	missense_variant c.137C>A p.Ala46Glu	dapE
A:102 G:4	56/1047	missense_variant c.166G>A p.Ala56Thr	lacZ_5
A:102 G:6	1/215	initiator_codon_variant c.3G>A p.Met1?	frp
T:102 C:0	28/137	missense_variant c.82G>A p.Ala28Thr	ybeY
G:102 C:5	247/1027	missense_variant c.741C>G p.Asp247Glu	chonabc
A:102 C:1	457/1027	missense_variant c.1370C>A p.Pro457Gln	chonabc
A:101 G:0	175/389	stop_gained c.524G>A p.Trp175*	patB_2
A:101 G:4	279/389	missense_variant c.835G>A p.Ala279Thr	patB_1
T:101 C:2	151/253	missense_variant c.451C>T p.Pro151Ser	mftE
C:101 T:1	139/468	missense_variant c.416A>G p.Glu139Gly	uxaC
A:101 T:1	330/482	missense_variant c.989T>A p.Leu330Gln	uxaB
A:101 G:2	349/371	missense_variant c.1045C>T p.Arg349Cys	aguA
A:101 G:4	281/739	missense_variant c.841G>A p.Val281Ile	relA
G:101 A:1	119/1077	missense_variant c.355A>G p.Thr119Ala	susC_7
G:101 T:2	534/718	missense_variant c.1602A>C p.Glu534Asp	fusA_1
T:101 C:6	29/571	missense_variant c.85C>T p.Pro29Ser	recJ
A:101 T:0	63/224	missense_variant c.188A>T p.Gln63Leu	ispD
A:101 G:1	188/257	missense_variant c.562G>A p.Val188Ile	proC
G:101 C:2	510/605	missense_variant c.1530G>C p.Gln510His	argS
A:101 G:8	289/714	missense_variant c.866G>A p.Gly289Glu	rnr
A:101 G:3	10/150	missense_variant c.28C>T p.His10Tyr	dtd
A:101 G:0	189/510	missense_variant c.565G>A p.Ala189Thr	lcfB_2
T:101 C:0	397/403	missense_variant c.1189G>A p.Val397Met	sbcD
A:101 C:0	16/417	missense_variant c.46C>A p.Leu16Ile	hutI
A:100 G:0	367/557	missense_variant c.1099G>A p.Val367Ile	pglF_1
G:100 A:2	64/127	missense_variant c.190A>G p.Thr64Ala	mecI
T:100 C:2	35/181	missense_variant c.103C>T p.Pro35Ser	queE
T:100 C:3	68/429	missense_variant c.202G>A p.Asp68Asn	eno_1
C:100 T:2	95/125	missense_variant c.284A>G p.Glu95Gly	crcB
A:100 G:4	43/482	missense_variant c.127G>A p.Asp43Asn	uxaB
A:100 G:4	178/488	missense_variant c.533C>T p.Ala178Val	atoC_2
G:100 A:1	504/576	missense_variant c.1510A>G p.Ile504Val	lysS
G:100 C:5	188/445	missense_variant c.564C>G p.Asn188Lys	pgi
G:100 A:7	2/282	missense_variant c.5A>G p.Lys2Arg	pheA
A:100 G:2	436/479	missense_variant c.1307C>T p.Pro436Leu	srrB
T:100 C:3	258/555	missense_variant c.773G>A p.Gly258Glu	exoI
T:100 C:3	30/345	missense_variant c.89G>A p.Ser30Asn	ansA_2
A:100 G:0	425/573	missense_variant c.1274C>T p.Thr425Ile	kdpA
T:100 C:0	312/788	missense_variant c.934C>T p.Leu312Phe	bglB_2

## Sheet: Supplementary Table 2
Gene	Bacterial_Species	Taxonomic_ID	UniProt_ID	Normalized_Depth	Amino_Acid_Impact_Score	Total_Protein_Length	Domain_Position_Match	Final_Priority_Score
xerD_2	Bacteroides uniformis	820	A0A174TT93	0.4329	2.791	294	1	66.5257
truB	Bacteroides uniformis	820	A0A6N2WIR4	0.183983	3.185	252	1	65.0424
cysK1_1	Bacteroides uniformis	820	A0A174LJ52	0.168831	3.185	357	1	64.6095
polA	Bacteroides uniformis	820	A0A3E4R7B2	0.127706	3.185	951	1	63.4344
mtnN_2	Bacteroides uniformis	820	A0A174Q6T0	0.0584416	3.185	234	1	61.4555
tycC	Bacteroides uniformis	820	A0A174QBH9	0.251082	2.791	502	1	61.3309
dapL_1	Bacteroides uniformis	820	A0A174NH87	0.183983	2.898	410	1	60.9424
mshA_2	Bacteroides uniformis	820	A0A6N2VYT5	0.181818	2.898	381	1	60.8805
smc_1	Bacteroides uniformis	820		0.528139	3.185	843	0	60.5897
pfkA_2	Bacteroides uniformis	820	A0A1Q6IHZ5	0.207792	2.791	326	1	60.0941
bgaA	Bacteroides uniformis	820	A0A173WZ67	0.214286	2.777	686	1	60.0796
eglS	Bacteroides uniformis	820	A0A173XPP4	0.15368	2.898	323	1	60.0766
ispE	Bacteroides uniformis	820	A0A412BC19	0.0757576	2.898	277	1	57.8502
ldhA	Bacteroides uniformis	820	A0A174JRL2	0.00649351	3.035	333	1	57.8284
tldD	Bacteroides uniformis	820	A0A173X9P7	0.0562771	2.927	512	1	57.7079
fchA	Bacteroides uniformis	820	A0A174DMM6	0.0692641	2.898	209	1	57.6647
topB_3	Bacteroides uniformis	820	A0A7J5GQ79	0.387446	3.218	695	0	57.0413
murF	Bacteroides uniformis	820	A0A414IIX3	0.038961	2.898	432	1	56.7989
argB	Bacteroides uniformis	820	A0A174D0P9	0.0194805	2.927	256	1	56.6566
lacZ_3	Bacteroides uniformis	820	A0A6N2WBB2	0.298701	3.331	1035	0	56.12
carB_2	Bacteroides uniformis	820	A0A414WIB3	0.0606061	2.791	1075	1	55.8887
lolD	Bacteroides uniformis	820	A0A173X5G5	0.0238095	2.791	219	1	54.8374
fadD3_1	Bacteroides uniformis	820	A0A139JZD0	0.012987	2.791	555	1	54.5282
dfrA	Bacteroides uniformis	820	A0A174AWI1	0.012987	2.791	162	1	54.5282
sufE	Bacteroides uniformis	820	A0A139KJH3	0.0108225	2.791	141	1	54.4664
bgaA	Bacteroides uniformis	820	A0A173WZ67	0.017316	2.777	686	1	54.4519
dtpT_2	Bacteroides uniformis	820	A0A174N2I2	0.190476	3.331	506	0	53.0279
bepE_6	Bacteroides uniformis	820	A0A174U3I2	0.229437	3.185	1063	0	52.0553
hisB	Bacteroides uniformis	820	A0A7J5HJR1	0.201299	3.185	382	0	51.2514
adk	Bacteroides uniformis	820	A0A1Q6I0B4	0.175325	3.218	190	0	50.9807
mro_4	Bacteroides uniformis	820	A0A139K0T7	0.168831	3.185	378	0	50.3237
mtaB	Bacteroides uniformis	820	A0A7J5GLG2	0.158009	3.185	438	0	50.0145
bepF	Bacteroides uniformis	820	A0A174PFB9	0.30303	1.884	365	1	49.858
serB2	Bacteroides uniformis	820		0.142857	3.185	409	0	49.5816
lacZ_3	Bacteroides uniformis	820	A0A6N2WBB2	0.038961	3.331	1035	0	48.6989
susB_4	Bacteroides uniformis	820	A0A174GJ22	0.229437	1.943	713	1	48.5982
xyl3A_1	Bacteroides uniformis	820	A0AAE4II33	0.0995671	3.185	864	0	48.3448
pheT	Bacteroides uniformis	820	A0A174F8U4	0.333333	1.712	820	1	48.2667
yaaA	Bacteroides uniformis	820	A0A139KHT3	0.0909091	3.185	257	0	48.0974
gltX	Bacteroides uniformis	820	A0A3E5ETA0	0.246753	1.862	508	1	47.9358
lpxL	Bacteroides uniformis	820		0.0670996	3.185	299	0	47.4171
murC	Bacteroides uniformis	820	A0AA37NPJ3	0.212121	1.884	481	1	47.2606
nahK	Bacteroides uniformis	820		0.04329	3.218	360	0	47.2083
malP	Bacteroides uniformis	820	A0A6N2V6A1	0.0519481	3.185	772	0	46.9842
nahK	Bacteroides uniformis	820		0.0324675	3.218	360	0	46.8991
cusC	Bacteroides uniformis	820	A0A174DL02	0.012987	3.253	466	0	46.8425
hisF	Bacteroides uniformis	820	A0A413XE41	0.0281385	3.218	251	0	46.7754
mro_2	Bacteroides uniformis	820	A0A174K7V1	0.238095	2.791	393	0	46.6741
coaX	Bacteroides uniformis	820	A0A414JSK0	0.181818	2.898	243	0	46.5948
pafA	Bacteroides uniformis	820		0.0367965	3.185	522	0	46.5513
lacZ_5	Bacteroides uniformis	820	A0A174PYR6	0.179654	2.898	1047	0	46.533
hemW	Bacteroides uniformis	820	A0A6A2GC78	0.030303	3.185	376	0	46.3658
aroA	Bacteroides uniformis	820	A0A174ER44	0.012987	3.218	438	0	46.3425
glgM_1	Bacteroides uniformis	820		0.0779221	3.086	422	0	46.3121
asnB	Bacteroides uniformis	820	A0AAW6G1F8	0.149351	1.943	575	1	46.31
csxA	Bacteroides uniformis	820	A0A174SB18	0.0108225	3.218	840	0	46.2806
hemW	Bacteroides uniformis	820	A0A6A2GC78	0.00865801	3.218	376	0	46.2188
xyl3A_1	Bacteroides uniformis	820	A0AAE4II33	0.00649351	3.218	864	0	46.157
luxQ	Bacteroides uniformis	820		0.012987	3.185	246	0	45.8711
dinB	Bacteroides uniformis	820	A0A174S1D5	0.004329	3.185	358	0	45.6237
aguA	Bacteroides uniformis	820	A0A174LLZ7	0.0021645	3.185	371	0	45.5618
chb	Bacteroides uniformis	820	A0A174BCY8	0.183983	2.791	834	0	45.1281
nnr	Bacteroides uniformis	820	A0A174UIQ1	0.12987	1.884	503	1	44.9106
glgP_1	Bacteroides uniformis	820	A0A412B4L8	0.114719	2.898	852	0	44.6777
tycC	Bacteroides uniformis	820	A0A174QBH9	0.305195	1.509	502	1	44.5627
rpoN	Bacteroides uniformis	820	A0A139KA54	0.11039	2.898	496	0	44.554
nth	Bacteroides uniformis	820	A0A412X9F5	0.292208	1.509	224	1	44.1917
yejM	Bacteroides uniformis	820	A0A6N2W0J6	0.28355	1.509	578	1	43.9443
bfcE_1	Bacteroides uniformis	820	A0A6N2W4E9	0.017316	3.035	390	0	43.8519
carB_1	Bacteroides uniformis	820	A0A414F456	0.017316	3.035	1078	0	43.8519
mtnN_2	Bacteroides uniformis	820	A0A174Q6T0	0.194805	1.671	234	1	43.723
ppdK	Bacteroides uniformis	820	A0A174R990	0.192641	1.671	907	1	43.6612
lacZ_1	Bacteroides uniformis	820	A0A174JDH9	0.190476	1.671	1073	1	43.5993
bgaA	Bacteroides uniformis	820	A0A173WZ67	0.270563	1.509	686	1	43.5732
smc_2	Bacteroides uniformis	820		0.127706	2.791	2090	0	43.5202
dapE	Bacteroides uniformis	820		0.004329	3.035	356	0	43.4808
fsr	Bacteroides uniformis	820	A0A174SRX5	0.266234	1.509	398	1	43.4495
thrC	Bacteroides uniformis	820	A0A173YDT6	0.0497836	1.926	433	1	43.2224
lcfB_1	Bacteroides uniformis	820	A0A3E4PKD3	0.255411	1.509	552	1	43.1403
tsaB	Bacteroides uniformis	820	A0A8B2YT50	0.255411	1.509	230	1	43.1403
yjaB_1	Bacteroides uniformis	820	A0A174K7G3	0.166667	1.671	155	1	42.919
yajO	Bacteroides uniformis	820		0.186147	2.631	390	0	42.9042
cbpA	Bacteroides uniformis	820		0.103896	2.791	828	0	42.8399
tig	Bacteroides uniformis	820	A0A412JDX9	0.0281385	1.926	451	1	42.604
serS	Bacteroides uniformis	820	A0A139JRP8	0.0952381	2.791	424	0	42.5925
dcp_2	Bacteroides uniformis	820	A0A174Q442	0.0238095	2.927	694	0	42.4946
uxaB	Bacteroides uniformis	820	A0A3E4QST1	0.225108	1.509	482	1	42.2745
hemW	Bacteroides uniformis	820	A0A6A2GC78	0.0108225	2.927	376	0	42.1235
murE	Bacteroides uniformis	820	A0A414BJL6	0.00865801	1.926	482	1	42.0474
uxaB	Bacteroides uniformis	820	A0A3E4QST1	0.0021645	1.926	482	1	41.8618
ttgC	Bacteroides uniformis	820	A0A174UPA2	0.0108225	2.898	452	0	41.7092
uxaB	Bacteroides uniformis	820	A0A3E4QST1	0.00865801	2.898	482	0	41.6474
skp	Bacteroides uniformis	820		0.0562771	2.791	171	0	41.4793
uxaC	Bacteroides uniformis	820	A0AAW6GRX5	0.0021645	2.898	468	0	41.4618
rnr	Bacteroides uniformis	820	A0A174TQ26	0.0021645	2.898	714	0	41.4618
ulaF	Bacteroides uniformis	820	A0A174GHK5	0.205628	1.491	228	1	41.4608
crcB	Bacteroides uniformis	820	A0A3E4RB19	0	2.898	125	0	41.4
exoI	Bacteroides uniformis	820		0	2.898	555	0	41.4
btsR_1	Bacteroides uniformis	820		0.0497836	2.791	233	0	41.2938
ffh	Bacteroides uniformis	820	A0A139K1Z3	0.047619	2.791	440	0	41.232
trpB_1	Bacteroides uniformis	820	A0AAW6GMK0	0.188312	1.509	391	1	41.2232
cmk	Bacteroides uniformis	820	A0A174MHG4	0.00865801	1.862	257	1	41.1331
xynZ	Bacteroides uniformis	820	A0A174FZS9	0.04329	2.791	294	0	41.1083
lacZ_3	Bacteroides uniformis	820	A0A6N2WBB2	0.177489	1.509	1035	1	40.914
ispB	Bacteroides uniformis	820	A0A174FRS4	0.0974026	2.668	324	0	40.8972
mepA_2	Bacteroides uniformis	820	A0A174FH33	0.0238095	2.791	446	0	40.5517
polA	Bacteroides uniformis	820	A0A3E4R7B2	0.162338	1.509	951	1	40.4811
phnP	Bacteroides uniformis	820	A0A174UWL0	0.0800866	1.671	255	1	40.4453
bepE_1	Bacteroides uniformis	820	A0A174LNQ2	0.0108225	2.791	1010	0	40.1806
dtd3	Bacteroides uniformis	820		0.00865801	2.791	259	0	40.1188
tig	Bacteroides uniformis	820	A0A412JDX9	0.00649351	2.791	451	0	40.057
glgP_1	Bacteroides uniformis	820	A0A412B4L8	0.311688	1.166	852	1	39.8482
yjaB_1	Bacteroides uniformis	820	A0A174K7G3	0.0800866	1.614	155	1	39.631
pyrH	Bacteroides uniformis	820	A0A6I0JJ43	0.125541	1.52	236	1	39.5869
pfkA_1	Bacteroides uniformis	820	A0A4Y1VG24	0.12987	1.509	327	1	39.5534
mshA_1	Bacteroides uniformis	820	A0A174NJA9	0.127706	1.509	373	1	39.4916
cysK1_1	Bacteroides uniformis	820	A0A174LJ52	0.24026	1.275	357	1	39.3646
msrC	Bacteroides uniformis	820	A0A174UL80	0.017316	1.712	156	1	39.2376
ansA_2	Bacteroides uniformis	820	A0A173YCS4	0.116883	1.509	345	1	39.1824
recN	Bacteroides uniformis	820	A0A413XE57	0.164502	1.412	556	1	39.1572
kbl	Bacteroides uniformis	820	A0AAW6GTI3	0.0324675	1.671	395	1	39.0848
ppk	Bacteroides uniformis	820	A0A1Y3VEU1	0.108225	1.509	688	1	38.935
hutI	Bacteroides uniformis	820	A0A3E5ETM0	0.220779	1.275	417	1	38.808
spoVD	Bacteroides uniformis	820	A0A6N2WCQ5	0.101732	1.509	720	1	38.7495
recF	Bacteroides uniformis	820	A0A174NUU2	0.038961	2.631	388	0	38.6989
chb	Bacteroides uniformis	820	A0A174BCY8	0.017316	1.671	834	1	38.6519
fusA_1	Bacteroides uniformis	820	A0A174ME42	0.017316	1.671	718	1	38.6519
recQ_1	Bacteroides uniformis	820	A0A3E5EK84	0.0974026	1.509	603	1	38.6258
tkt	Bacteroides uniformis	820	A0A174GCR6	0.0670996	1.564	669	1	38.5457
apxIB	Bacteroides uniformis	820	A0A174IMY9	0.0887446	1.509	722	1	38.3784
vapC	Bacteroides uniformis	820	A0A139K430	0.0800866	1.52	120	1	38.2882
atoC_2	Bacteroides uniformis	820	A0A173Z567	0.134199	1.411	488	1	38.2771
susD_1	Bacteroides uniformis	820	A0A174SMV0	0.582251	1.509	538	0	38.1929
radA	Bacteroides uniformis	820	A0A4V1YHR3	0.0757576	1.52	455	1	38.1645
mutM	Bacteroides uniformis	820	A0A174US68	0.331169	1.008	277	1	38.1477
susC_3	Bacteroides uniformis	820	A0A174KPU5	0.0800866	1.509	1016	1	38.131
frp	Bacteroides uniformis	820	A0A174MJE8	0.0800866	1.509	215	1	38.131
coaE	Bacteroides uniformis	820	A0AAW6GWP3	0.017316	2.631	202	0	38.0805
glnS	Bacteroides uniformis	820	A0A174L9P3	0.0757576	1.509	579	1	38.0074
hisF	Bacteroides uniformis	820	A0A413XE41	0.00649351	2.631	251	0	37.7712
fchA	Bacteroides uniformis	820	A0A174DMM6	0.0627706	1.509	209	1	37.6363
pfkA_1	Bacteroides uniformis	820	A0A4Y1VG24	0.15368	1.326	327	1	37.6194
recQ_1	Bacteroides uniformis	820	A0A3E5EK84	0.0584416	1.509	603	1	37.5126
pstS_1	Bacteroides uniformis	820	A0A3E4Q752	0.0562771	1.509	272	1	37.4508
tycC	Bacteroides uniformis	820	A0A174QBH9	0.281385	1.051	502	1	37.3396
rhaB	Bacteroides uniformis	820	A0A4Y1VCY5	0.0519481	1.509	490	1	37.3271
ribD	Bacteroides uniformis	820	A0A139K877	0.047619	1.509	351	1	37.2034
ytfE	Bacteroides uniformis	820	A0A139KIK7	0.047619	1.509	242	1	37.2034
uvrY	Bacteroides uniformis	820	A0A174NWS4	0.0454545	1.509	210	1	37.1416
hutI	Bacteroides uniformis	820	A0A3E5ETM0	0.162338	1.275	417	1	37.1382
polA	Bacteroides uniformis	820	A0A3E4R7B2	0.134199	1.326	951	1	37.0628
macA_1	Bacteroides uniformis	820	A0A174NIN3	0.0411255	1.509	409	1	37.0179
tycC	Bacteroides uniformis	820	A0A174QBH9	0.0887446	1.412	502	1	36.9927
ygjK_1	Bacteroides uniformis	820	A0A139KJG7	0.268398	1.051	669	1	36.9685
tcyA	Bacteroides uniformis	820	A0A174J640	0.038961	1.509	276	1	36.956
ansA_2	Bacteroides uniformis	820	A0A173YCS4	0.0822511	1.412	345	1	36.8072
rpoN	Bacteroides uniformis	820	A0A139KA54	0.0324675	1.509	496	1	36.7705
yvqK_2	Bacteroides uniformis	820	A0A174LHQ5	0.203463	1.166	184	1	36.7561
rsmF	Bacteroides uniformis	820	A0A139KGZ6	0.030303	1.509	485	1	36.7087
pheS	Bacteroides uniformis	820	A0A3E4Q133	0.279221	1.008	344	1	36.6635
ettA_2	Bacteroides uniformis	820	A0A3E4XSH7	0.205628	1.153	565	1	36.6322
rhaB	Bacteroides uniformis	820	A0A4Y1VCY5	0.025974	1.509	490	1	36.585
cmk	Bacteroides uniformis	820	A0A174MHG4	0.025974	1.509	257	1	36.585
rfbM	Bacteroides uniformis	820	A0A139KIP0	0.0238095	1.509	361	1	36.5231
hutI	Bacteroides uniformis	820	A0A3E5ETM0	0.194805	1.166	417	1	36.5087
bgaA	Bacteroides uniformis	820	A0A173WZ67	0.138528	1.275	686	1	36.4579
dcp_2	Bacteroides uniformis	820	A0A174Q442	0.0692641	1.411	694	1	36.4218
lcfB_1	Bacteroides uniformis	820	A0A3E4PKD3	0.0194805	1.509	552	1	36.3994
glmS	Bacteroides uniformis	820	A0A174LPV4	0.246753	1.051	614	1	36.3501
phnP	Bacteroides uniformis	820	A0A174UWL0	0.017316	1.509	255	1	36.3376
yhgN_1	Bacteroides uniformis	820	A0A174J1G7	0.683983	1.166	215	0	36.1995
msrC	Bacteroides uniformis	820	A0A174UL80	0.00865801	1.509	156	1	36.0902
nth	Bacteroides uniformis	820	A0A412X9F5	0.00865801	1.509	224	1	36.0902
ycnE	Bacteroides uniformis	820	A0A139KHC4	0.00865801	1.509	91	1	36.0902
ribD	Bacteroides uniformis	820	A0A139K877	0.00865801	1.509	351	1	36.0902
purL	Bacteroides uniformis	820	A0A174AYQ8	0.017316	1.491	1234	1	36.0805
rsmA	Bacteroides uniformis	820	A0A174HYR4	0.253247	1.008	264	1	35.9213
patB_1	Bacteroides uniformis	820	A0A174ENB0	0.0021645	1.509	389	1	35.9047
lcfB_2	Bacteroides uniformis	820	A0A3E4PKD3	0.0021645	1.509	510	1	35.9047
uvrA_1	Bacteroides uniformis	820	A0A6I0LJY7	0.251082	1.008	927	1	35.8595
lacZ_1	Bacteroides uniformis	820	A0A174JDH9	0.201299	1.103	1073	1	35.7942
mnmA_2	Bacteroides uniformis	820	A0A174R5S3	0.166667	1.166	370	1	35.7048
dcp_1	Bacteroides uniformis	820	A0A174H8S0	0.0411255	1.412	685	1	35.6322
eglS	Bacteroides uniformis	820	A0A173XPP4	0.242424	1.008	323	1	35.6121
purN	Bacteroides uniformis	820	A0A3E5F2W4	0.0822511	1.326	195	1	35.5786
nfrA2	Bacteroides uniformis	820	A0A174RGN9	0.0800866	1.326	260	1	35.5168
eglS	Bacteroides uniformis	820	A0A173XPP4	0.231602	1.008	323	1	35.3029
mutL	Bacteroides uniformis	820	A0A412XMJ4	0.0952381	1.275	638	1	35.2211
dnaN_2	Bacteroides uniformis	820	A0A374MY35	0.025974	1.411	374	1	35.185
chonabc	Bacteroides uniformis	820	A0A6N2W280	0.004329	1.45	1027	1	35.1237
yjaB_2	Bacteroides uniformis	820	A0A174JEY3	0.0238095	1.411	140	1	35.1231
murC	Bacteroides uniformis	820	A0AA37NPJ3	0.0238095	1.411	481	1	35.1231
mtnN_1	Bacteroides uniformis	820	A0A139K5H0	0.0194805	1.411	192	1	34.9994
uxaB	Bacteroides uniformis	820	A0A3E4QST1	0.0108225	1.412	482	1	34.7664
dfrA	Bacteroides uniformis	820	A0A174AWI1	0.00649351	1.412	162	1	34.6427
dcp_1	Bacteroides uniformis	820	A0A174H8S0	0.0735931	1.275	685	1	34.6027
mdh_2	Bacteroides uniformis	820	A0A173ZAE2	0.0714286	1.275	333	1	34.5408
otsA	Bacteroides uniformis	820		0.24026	1.926	237	0	34.3788
bepE_6	Bacteroides uniformis	820	A0A174U3I2	0.238095	1.926	1063	0	34.317
mnmC	Bacteroides uniformis	820	A0A174IX14	0.0367965	1.326	226	1	34.2799
uvrA_1	Bacteroides uniformis	820	A0A6I0LJY7	0.194805	1.008	927	1	34.2516
lacZ_1	Bacteroides uniformis	820	A0A174JDH9	0.112554	1.166	1073	1	34.1587
pfkA_1	Bacteroides uniformis	820	A0A4Y1VG24	0.160173	1.051	327	1	33.8764
gltD	Bacteroides uniformis	820	A0A174LSE2	0.017316	1.326	452	1	33.7233
pepP	Bacteroides uniformis	820	A0A174ICG4	0.012987	1.326	457	1	33.5996
chonabc	Bacteroides uniformis	820	A0A6N2W280	0.0909091	1.166	1027	1	33.5403
mdtE_3	Bacteroides uniformis	820	A0A174PIT2	0.0281385	1.275	338	1	33.304
cobQ	Bacteroides uniformis	820	A0A174JFD4	0.0194805	1.275	505	1	33.0566
msrC	Bacteroides uniformis	820	A0A174UL80	0.017316	1.275	156	1	32.9947
eglS	Bacteroides uniformis	820	A0A173XPP4	0.017316	1.275	323	1	32.9947
pheA	Bacteroides uniformis	820	A0A173ZYW6	0.0151515	1.275	282	1	32.9329
metH_2	Bacteroides uniformis	820	A0A139K9M5	0.0692641	1.166	921	1	32.9218
chonabc	Bacteroides uniformis	820	A0A6N2W280	0.0692641	1.166	1027	1	32.9218
emrA_1	Bacteroides uniformis	820		0.181818	1.926	331	0	32.7091
nadC	Bacteroides uniformis	820	A0A4Q5E3Q1	0.132035	1.008	282	1	32.4581
helD	Bacteroides uniformis	820	A0A6N2VEZ4	0.296537	1.671	686	0	32.3439
paiA	Bacteroides uniformis	820	A0A174N2H6	0.047619	1.166	165	1	32.3034
rsmF	Bacteroides uniformis	820	A0A139KGZ6	0.25974	0.724	485	1	32.0497
leuC	Bacteroides uniformis	820	A0A3E5EJV9	0.0952381	1.051	464	1	32.0211
carB_2	Bacteroides uniformis	820	A0A414WIB3	0.04329	1.153	1075	1	31.994
pglF_1	Bacteroides uniformis	820		0.179654	1.862	557	0	31.733
cysK1_2	Bacteroides uniformis	820	A0A6N2WG09	0.138528	1.943	315	0	31.7151
mutM	Bacteroides uniformis	820	A0A174US68	0.021645	1.166	277	1	31.5613
polA	Bacteroides uniformis	820	A0A3E4R7B2	0.0952381	1.007	951	1	31.3925
smc_2	Bacteroides uniformis	820		0.238095	1.712	2090	0	31.2599
xerD_2	Bacteroides uniformis	820	A0A174TT93	0.0281385	1.131	294	1	31.2468
dfrA	Bacteroides uniformis	820	A0A174AWI1	0.0281385	1.131	162	1	31.2468
pgl_1	Bacteroides uniformis	820	A0A6N2VAW3	0.162338	1.862	376	0	31.2382
valS_2	Bacteroides uniformis	820	A0A3E5EZ17	0.0692641	1.044	882	1	31.179
queA_1	Bacteroides uniformis	820	A0A174A0K7	0.255411	1.671	409	0	31.1689
queE	Bacteroides uniformis	820	A0A174SRK5	0	1.166	181	1	30.9429
uvrA_1	Bacteroides uniformis	820	A0A6I0LJY7	0.0779221	1.008	927	1	30.9121
fucO	Bacteroides uniformis	820	A0A173Z803	0.0519481	1.051	381	1	30.7842
susD_1	Bacteroides uniformis	820	A0A174SMV0	1	0.153	538	0	30.7571
gmhA	Bacteroides uniformis	820	A0A7J5HPR8	0.0497836	1.051	193	1	30.7224
ileS	Bacteroides uniformis	820	A0A3E4QSP8	0.04329	1.051	1162	1	30.5369
eno_1	Bacteroides uniformis	820	A0A174T0R9	0.0627706	1.008	429	1	30.4792
recF	Bacteroides uniformis	820	A0A174NUU2	0.0627706	1.008	388	1	30.4792
hisB	Bacteroides uniformis	820	A0A7J5HJR1	0.116883	1.884	382	0	30.2538
adh2	Bacteroides uniformis	820		0.222944	1.671	390	0	30.2412
dpp7_1	Bacteroides uniformis	820		0.220779	1.671	719	0	30.1794
susD_1	Bacteroides uniformis	820	A0A174SMV0	0.551948	1.008	538	0	30.1699
argS	Bacteroides uniformis	820	A0A414BI56	0.0021645	1.103	605	1	30.1047
metH_2	Bacteroides uniformis	820	A0A139K9M5	0.0281385	1.051	921	1	30.104
lacZ_1	Bacteroides uniformis	820	A0A174JDH9	0.298701	0.508	1073	1	30.0772
alaS	Bacteroides uniformis	820	A0A174VT80	0.025974	1.051	872	1	30.0421
mnmE	Bacteroides uniformis	820	A0A412BDZ3	0.025974	1.051	464	1	30.0421
pepO	Bacteroides uniformis	820	A0A173Y820	0.0281385	1.044	680	1	30.004
kdpA	Bacteroides uniformis	820	A0AA37JTU8	0.214286	1.671	573	0	29.9939
mutS2	Bacteroides uniformis	820	A0A6N2SWK2	0.0865801	1.926	845	0	29.988
tldD	Bacteroides uniformis	820	A0A173X9P7	0.294372	0.508	512	1	29.9535
ansA_2	Bacteroides uniformis	820	A0A173YCS4	0.0411255	1.008	345	1	29.8607
uxaB	Bacteroides uniformis	820	A0A3E4QST1	0.017316	1.051	482	1	29.7947
metH_2	Bacteroides uniformis	820	A0A139K9M5	0.287879	0.508	921	1	29.768
ispB	Bacteroides uniformis	820	A0A174FRS4	0.11039	1.862	324	0	29.754
pheS	Bacteroides uniformis	820	A0A3E4Q133	0.0367965	1.008	344	1	29.737
uxaB	Bacteroides uniformis	820	A0A3E4QST1	0.0151515	1.051	482	1	29.7329
asnB	Bacteroides uniformis	820	A0AAW6G1F8	0.0151515	1.051	575	1	29.7329
dpp7_1	Bacteroides uniformis	820		0.203463	1.671	719	0	29.6847
uvrA_1	Bacteroides uniformis	820	A0A6I0LJY7	0.0324675	1.008	927	1	29.6134
rbsK	Bacteroides uniformis	820	A0A4V1YHV8	0.00865801	1.051	304	1	29.5474
ridA	Bacteroides uniformis	820	A0A174C5J4	0.279221	1.509	124	0	29.5349
asd_2	Bacteroides uniformis	820	A0A174VS52	0.292208	0.482	335	1	29.5202
der	Bacteroides uniformis	820	A0A7J5GTL0	0.00649351	1.044	437	1	29.3855
pta_2	Bacteroides uniformis	820	A0A139KJA5	0.192641	1.671	306	0	29.3754
gloA	Bacteroides uniformis	820	A0A174URD9	0.021645	1.008	125	1	29.3041
manA_2	Bacteroides uniformis	820	A0A174P0Y3	0.021645	1.008	371	1	29.3041
pyrF	Bacteroides uniformis	820	A0A3E5F6D3	0.266234	1.509	276	0	29.1638
dpp7_3	Bacteroides uniformis	820		0.0562771	1.926	712	0	29.1222
glnA_1	Bacteroides uniformis	820	A0A174LMM0	0.0151515	1.007	729	1	29.1043
glgP_1	Bacteroides uniformis	820	A0A412B4L8	0.162338	1.712	852	0	29.0954
oprM_4	Bacteroides uniformis	820	A0A174QTT8	0.0865801	1.862	468	0	29.0737
truC	Bacteroides uniformis	820	A0A174F7A9	0.261905	1.509	223	0	29.0401
xyl3A_1	Bacteroides uniformis	820	A0AAE4II33	0.0108225	1.008	864	1	28.9949
tldD	Bacteroides uniformis	820	A0A173X9P7	0.25974	1.509	512	0	28.9783
uvrA_1	Bacteroides uniformis	820	A0A6I0LJY7	0.00865801	1.008	927	1	28.9331
cadA	Bacteroides uniformis	820	A0A174NEU8	0.251082	1.52	646	0	28.8881
thyA	Bacteroides uniformis	820	A0A412SJ67	0.00649351	1.008	264	1	28.8712
fabF	Bacteroides uniformis	820	A0A3E5F466	0.004329	1.008	421	1	28.8094
adh	Bacteroides uniformis	820	A0A174NCP3	0.034632	1.943	345	0	28.7466
mtaB	Bacteroides uniformis	820	A0A7J5GLG2	0.142857	0.724	438	1	28.7102
eno_1	Bacteroides uniformis	820	A0A174T0R9	0	1.008	429	1	28.6857
uxaB	Bacteroides uniformis	820	A0A3E4QST1	0	1.008	482	1	28.6857
bepE_5	Bacteroides uniformis	820	A0A174NUD5	0.021645	1.943	1048	0	28.3756
sigH_1	Bacteroides uniformis	820	A0A6N2V5S2	0.0194805	1.943	167	0	28.3137
swrC	Bacteroides uniformis	820		0.233766	1.509	1019	0	28.2362
exoI	Bacteroides uniformis	820		0.021645	1.926	555	0	28.1327
gpmA_1	Bacteroides uniformis	820	A0A174J1R7	0.621212	0.724	249	0	28.0918
ybhG	Bacteroides uniformis	820		0.222944	1.509	296	0	27.927
yejM	Bacteroides uniformis	820	A0A6N2W0J6	0.233766	0.482	578	1	27.8505
ybdG_2	Bacteroides uniformis	820		0.00865801	1.926	389	0	27.7617
relA	Bacteroides uniformis	820	A0A174KCH5	0.21645	1.509	739	0	27.7414
hypBA1	Bacteroides uniformis	820	A0A6N2T3Y1	0.106061	0.724	663	1	27.6589
ispD	Bacteroides uniformis	820	A0A412BI97	0.0021645	1.926	224	0	27.5761
nhaP2	Bacteroides uniformis	820		0.253247	1.411	483	0	27.3928
lpxH	Bacteroides uniformis	820	A0A174VKG4	0.19697	0.508	254	1	27.1706
smc_2	Bacteroides uniformis	820		0.194805	1.509	2090	0	27.123
bgaA	Bacteroides uniformis	820	A0A173WZ67	0.30303	0.291	686	1	27.1009
abf2	Bacteroides uniformis	820	A0AA37JR44	0.233766	0.427	514	1	27.0647
clsA	Bacteroides uniformis	820		0.004329	1.884	479	0	27.038
srrB	Bacteroides uniformis	820	A0A174P646	0.305195	0.282	479	1	27.0341
polA	Bacteroides uniformis	820	A0A3E4R7B2	0.190476	0.508	951	1	26.985
dpp7_1	Bacteroides uniformis	820		0.188312	1.509	719	0	26.9375
hisC_1	Bacteroides uniformis	820	A0A4Y1VKC3	0.0714286	0.724	346	1	26.6694
garK	Bacteroides uniformis	820		0.170996	1.509	383	0	26.4427
preA	Bacteroides uniformis	820	A0A174HC45	0.183983	0.482	325	1	26.4281
bepE_2	Bacteroides uniformis	820	A0A174HP60	0.168831	1.509	1068	0	26.3809
dnaC_1	Bacteroides uniformis	820	A0A174KK17	0.214286	1.412	544	0	26.2939
undec1A	Bacteroides uniformis	820		0.212121	1.411	409	0	26.2177
glgP_1	Bacteroides uniformis	820	A0A412B4L8	0.160173	1.509	852	0	26.1335
idi	Bacteroides uniformis	820	A0A174A0E3	0.0519481	0.724	167	1	26.1128
pncC	Bacteroides uniformis	820		0.207792	1.411	155	0	26.0941
mutL	Bacteroides uniformis	820	A0A412XMJ4	0.149351	1.509	638	0	25.8243
mutL	Bacteroides uniformis	820	A0A412XMJ4	0.142857	1.52	638	0	25.7959
gpmA_1	Bacteroides uniformis	820	A0A174J1R7	0.142857	1.52	249	0	25.7959
madB	Bacteroides uniformis	820		0.264069	1.275	404	0	25.7591
proB	Bacteroides uniformis	820	A0A7J5HBH7	0.0627706	0.677	359	1	25.7506
gltD	Bacteroides uniformis	820	A0A174LSE2	0.160173	0.482	452	1	25.7478
cadA	Bacteroides uniformis	820	A0A174NEU8	0.0627706	1.671	646	0	25.6649
pstS_2	Bacteroides uniformis	820	A0A8B2YPS2	0.0411255	1.712	316	0	25.6322
fklB	Bacteroides uniformis	820	A0A174TEJ8	0.155844	0.482	197	1	25.6241
spoVD	Bacteroides uniformis	820	A0A6N2WCQ5	0.0324675	0.724	720	1	25.5562
hisC_1	Bacteroides uniformis	820	A0A4Y1VKC3	0.0822511	0.622	346	1	25.5215
tycC	Bacteroides uniformis	820	A0A174QBH9	0.246753	0.291	502	1	25.4929
coaX	Bacteroides uniformis	820	A0A414JSK0	0.0324675	1.712	243	0	25.3848
proA	Bacteroides uniformis	820	A0A3E4QQX3	0.132035	1.509	415	0	25.3296
yaaA	Bacteroides uniformis	820	A0A139KHT3	0.132035	1.509	257	0	25.3296
smc_1	Bacteroides uniformis	820		0.222944	1.326	843	0	25.3127
ansA_1	Bacteroides uniformis	820	A0A7J5H779	0.24026	0.291	347	1	25.3074
metH_2	Bacteroides uniformis	820	A0A139K9M5	0.125541	1.509	921	0	25.144
pstS_1	Bacteroides uniformis	820	A0A3E4Q752	0.132035	0.482	272	1	24.9438
glgP_1	Bacteroides uniformis	820	A0A412B4L8	0.112554	1.52	852	0	24.9301
bfcE_3	Bacteroides uniformis	820	A0A6N2W4E9	0.166667	1.411	411	0	24.919
surA	Bacteroides uniformis	820	A0A174H4Q0	0.114719	1.509	455	0	24.8348
epsN_2	Bacteroides uniformis	820		0.28355	1.166	413	0	24.7586
dapB	Bacteroides uniformis	820	A0A174CPS3	0.151515	0.427	254	1	24.7147
ycsE	Bacteroides uniformis	820		0.279221	1.166	260	0	24.6349
srrB	Bacteroides uniformis	820	A0A174P646	0	0.724	479	1	24.6286
asnS	Bacteroides uniformis	820	A0AAW6G1X4	0.106061	0.508	467	1	24.5732
csh	Bacteroides uniformis	820		0.103896	1.509	180	0	24.5256
fsr	Bacteroides uniformis	820	A0A174SRX5	0.0194805	0.677	398	1	24.5137
pdxA2	Bacteroides uniformis	820		0.021645	1.671	365	0	24.4899
metAA	Bacteroides uniformis	820	A0A396EXT9	0.021645	1.671	305	0	24.4899
glgP_1	Bacteroides uniformis	820	A0A412B4L8	0.142857	0.427	852	1	24.4673
mntH	Bacteroides uniformis	820	A0A174N9M0	0.218615	1.275	421	0	24.4604
rbfA	Bacteroides uniformis	820	A0A1Q6I800	0.272727	1.166	110	0	24.4494
dpp7_1	Bacteroides uniformis	820		0.0194805	1.671	719	0	24.428
ansA_2	Bacteroides uniformis	820	A0A173YCS4	0.0974026	0.508	345	1	24.3258
epsN_2	Bacteroides uniformis	820		0.0952381	1.509	413	0	24.2782
panS	Bacteroides uniformis	820		0.012987	1.671	284	0	24.2425
soj_2	Bacteroides uniformis	820	A0A174CDZ6	0.160173	0.373	251	1	24.1907
ddlB	Bacteroides uniformis	820	A0A174VDS7	0.205628	0.282	326	1	24.1894
hutI	Bacteroides uniformis	820	A0A3E5ETM0	0.205628	0.282	417	1	24.1894
pyrD	Bacteroides uniformis	820	A0A414IMR6	0.101732	0.482	303	1	24.078
argF'	Bacteroides uniformis	820	A0A173XCP5	0.0865801	0.508	317	1	24.0166
soj_2	Bacteroides uniformis	820	A0A174CDZ6	0.15368	0.373	251	1	24.0051
serC	Bacteroides uniformis	820	A0A413XIQ4	0.164502	0.35	355	1	23.9858
cysQ	Bacteroides uniformis	820	A0A6I0LIH0	0.0844156	1.509	274	0	23.969
kdpA	Bacteroides uniformis	820	A0AA37JTU8	0	1.671	573	0	23.8714
tadA	Bacteroides uniformis	820	A0A174Q0V7	0.0844156	0.502	146	1	23.869
cbpA	Bacteroides uniformis	820		0.0281385	1.614	828	0	23.8611
gmd	Bacteroides uniformis	820	A0A412B522	0.0930736	0.482	358	1	23.8307
nqrB	Bacteroides uniformis	820	A0A4Q5E608	0.0779221	1.509	389	0	23.7835
glnA_3	Bacteroides uniformis	820	A0A174LMM0	0.0757576	0.508	729	1	23.7074
rmlD_3	Bacteroides uniformis	820	A0A6N2UVJ7	0.0887446	0.482	299	1	23.707
yghO	Bacteroides uniformis	820		0.0714286	1.509	378	0	23.598
fsr	Bacteroides uniformis	820	A0A174SRX5	0.253247	0.142	398	1	23.5499
glnS	Bacteroides uniformis	820	A0A174L9P3	0.0606061	0.526	579	1	23.5316
glgP_1	Bacteroides uniformis	820	A0A412B4L8	0.136364	0.373	852	1	23.5104
yrdA	Bacteroides uniformis	820	A0A174AIV1	0.0670996	1.509	170	0	23.4743
pheA	Bacteroides uniformis	820	A0A173ZYW6	0.238095	1.166	282	0	23.4599
spoT	Bacteroides uniformis	820	A0A174I1G5	0.0649351	1.509	752	0	23.4124
rhaA	Bacteroides uniformis	820	A0A414JNY8	0.0627706	1.509	417	0	23.3506
lepB	Bacteroides uniformis	820	A0A412XIL4	0.0627706	1.509	311	0	23.3506
sacC	Bacteroides uniformis	820	A0A174LPB1	0.101732	0.427	494	1	23.2923
argF'	Bacteroides uniformis	820	A0A173XCP5	0.0606061	0.508	317	1	23.2745
smc_2	Bacteroides uniformis	820		0.151515	1.326	2090	0	23.2719
pcrA	Bacteroides uniformis	820	A0A174MV02	0.0995671	0.427	784	1	23.2305
gpr	Bacteroides uniformis	820		0.0519481	1.509	334	0	23.0414
dxs_2	Bacteroides uniformis	820	A0A174P041	0.0497836	1.509	586	0	22.9795
ileS	Bacteroides uniformis	820	A0A3E4QSP8	0.0497836	1.509	1162	0	22.9795
tldD	Bacteroides uniformis	820	A0A173X9P7	0.0497836	1.509	512	0	22.9795
hcp	Bacteroides uniformis	820	A0A412BKF8	0.166667	1.275	549	0	22.9762
susC_10	Bacteroides uniformis	820	A0A174KPU5	0.166667	1.275	1006	0	22.9762
purB	Bacteroides uniformis	820	A0A174QZ91	0.0627706	0.482	448	1	22.9649
apxIB	Bacteroides uniformis	820	A0A174IMY9	0.158009	0.291	722	1	22.9574
tkt	Bacteroides uniformis	820	A0A174GCR6	0.047619	1.509	669	0	22.9177
ileS	Bacteroides uniformis	820	A0A3E4QSP8	0.012987	0.578	1162	1	22.9139
ltrA_2	Bacteroides uniformis	820	A0A174TZU7	0.218615	1.166	602	0	22.9033
atoC_2	Bacteroides uniformis	820	A0A173Z567	0.0606061	0.482	488	1	22.903
btuB_2	Bacteroides uniformis	820	A0A174S240	0.0606061	0.482	671	1	22.903
recQ_2	Bacteroides uniformis	820	A0A413N693	0.0606061	0.482	727	1	22.903
hutI	Bacteroides uniformis	820	A0A3E5ETM0	0.160173	0.282	417	1	22.8907
cbiET	Bacteroides uniformis	820		0.0952381	1.411	422	0	22.8782
clsA	Bacteroides uniformis	820		0.0454545	1.509	479	0	22.8558
dsbD	Bacteroides uniformis	820	A0A174N648	0.04329	1.509	677	0	22.794
macB_1	Bacteroides uniformis	820	A0A139JU05	0.0562771	0.482	406	1	22.7793
recQ_1	Bacteroides uniformis	820	A0A3E5EK84	0.242424	0.108	603	1	22.755
ileS	Bacteroides uniformis	820	A0A3E4QSP8	0.0411255	1.509	1162	0	22.7322
exoI	Bacteroides uniformis	820		0.038961	1.509	555	0	22.6703
pabA	Bacteroides uniformis	820	A0A174K5W8	0.155844	1.275	208	0	22.667
mnmC	Bacteroides uniformis	820	A0A174IX14	0.038961	0.508	226	1	22.656
oprM_4	Bacteroides uniformis	820	A0A174QTT8	0.0844156	1.411	468	0	22.569
uvrA_2	Bacteroides uniformis	820	A0A139K793	0.034632	1.509	944	0	22.5466
recG	Bacteroides uniformis	820	A0A7J5HSH3	0.034632	1.509	698	0	22.5466
hpr	Bacteroides uniformis	820		0.0324675	1.509	318	0	22.4848
ddh	Bacteroides uniformis	820	A0A174GKV8	0.0454545	0.482	299	1	22.4701
rnfC	Bacteroides uniformis	820	A0AA37NJ79	0.030303	1.509	445	0	22.4229
chonabc	Bacteroides uniformis	820	A0A6N2W280	0.030303	1.509	1027	0	22.4229
lptD	Bacteroides uniformis	820		0.0779221	1.412	925	0	22.3978
thrS	Bacteroides uniformis	820	A0A412B5B9	0.0324675	0.502	646	1	22.3848
atoC_4	Bacteroides uniformis	820	A0A173Z567	0.0324675	0.502	477	1	22.3848
pheA	Bacteroides uniformis	820	A0A173ZYW6	0.257576	1.051	282	0	22.3736
hemW	Bacteroides uniformis	820	A0A6A2GC78	0.0281385	1.509	376	0	22.3611
dapA	Bacteroides uniformis	820	A0A413XC84	0.119048	1.326	297	0	22.3442
murG	Bacteroides uniformis	820	A0A412SJK2	0.227273	0.108	407	1	22.3221
macB_1	Bacteroides uniformis	820	A0A139JU05	0.209957	0.142	406	1	22.313
btsR_3	Bacteroides uniformis	820		0.0238095	1.509	250	0	22.2374
hppA1	Bacteroides uniformis	820	A0A174TPP5	0.0238095	1.509	734	0	22.2374
ttgD	Bacteroides uniformis	820		0.021645	1.509	347	0	22.1756
carB_2	Bacteroides uniformis	820	A0A414WIB3	0.0194805	1.509	1075	0	22.1137
uxaB	Bacteroides uniformis	820	A0A3E4QST1	0.0324675	0.482	482	1	22.0991
lemA	Bacteroides uniformis	820		0.017316	1.509	193	0	22.0519
hppA1	Bacteroides uniformis	820	A0A174TPP5	0.017316	1.509	734	0	22.0519
scpC	Bacteroides uniformis	820	A0A6N2WIY0	0.0562771	0.427	498	1	21.9936
pstS_2	Bacteroides uniformis	820	A0A8B2YPS2	0.012987	1.509	316	0	21.9282
gcvP	Bacteroides uniformis	820	A0A414IP49	0.121212	0.291	949	1	21.9061
aspS	Bacteroides uniformis	820	A0A412BBH8	0.121212	0.291	585	1	21.9061
ttgD	Bacteroides uniformis	820		0.0108225	1.509	347	0	21.8664
uppP	Bacteroides uniformis	820	A0A412BFQ1	0.0194805	1.491	263	0	21.8566
panS	Bacteroides uniformis	820		0.004329	1.52	284	0	21.838
rpiA	Bacteroides uniformis	820	A0A139K653	0.00865801	1.509	234	0	21.8045
yaaA	Bacteroides uniformis	820	A0A139KHT3	0.179654	1.166	257	0	21.7901
cbpA	Bacteroides uniformis	820		0.186147	1.153	828	0	21.7899
rhaB	Bacteroides uniformis	820	A0A4Y1VCY5	0.0108225	0.502	490	1	21.7664
alaS	Bacteroides uniformis	820	A0A174VT80	0.047619	0.427	872	1	21.7463
axe2	Bacteroides uniformis	820		0.00649351	1.509	248	0	21.7427
pdxA2	Bacteroides uniformis	820		0.00649351	1.509	365	0	21.7427
trpA	Bacteroides uniformis	820	A0A3E4XF60	0.194805	1.131	259	0	21.723
mrcA	Bacteroides uniformis	820	A0A174DZU4	0.255411	1.008	776	0	21.6975
btsR_1	Bacteroides uniformis	820		0.004329	1.509	233	0	21.6808
lacZ_5	Bacteroides uniformis	820	A0A174PYR6	0.004329	1.509	1047	0	21.6808
ybeY	Bacteroides uniformis	820	A0AAW6H4E7	0.004329	1.509	137	0	21.6808
mepA_6	Bacteroides uniformis	820	A0A139KGX1	0.121212	1.275	450	0	21.6775
bepE_5	Bacteroides uniformis	820	A0A174NUD5	0.175325	1.166	1048	0	21.6664
hutI	Bacteroides uniformis	820	A0A3E5ETM0	0.112554	0.291	417	1	21.6587
susC_7	Bacteroides uniformis	820		0.0021645	1.509	1077	0	21.619
rpoC	Bacteroides uniformis	820	A0A139JX83	0.119048	1.275	1458	0	21.6156
cysK1_1	Bacteroides uniformis	820	A0A174LJ52	0.0151515	0.482	357	1	21.6043
acnA	Bacteroides uniformis	820	A0A174ARW5	0.0151515	0.482	747	1	21.6043
serC	Bacteroides uniformis	820	A0A413XIQ4	0.0800866	0.35	355	1	21.5739
mecI	Bacteroides uniformis	820	A0A174HMH0	0	1.509	127	0	21.5571
ansA_2	Bacteroides uniformis	820	A0A173YCS4	0	0.508	345	1	21.5429
atoC_4	Bacteroides uniformis	820	A0A173Z567	0.012987	0.482	477	1	21.5425
polA	Bacteroides uniformis	820	A0A3E4R7B2	0.012987	0.482	951	1	21.5425
gltB	Bacteroides uniformis	820	A0A7J5HMN1	0.0909091	1.326	1516	0	21.5403
pheT	Bacteroides uniformis	820	A0A174F8U4	0.047619	1.411	820	0	21.5177
yfkN_2	Bacteroides uniformis	820	A0A173XNI1	0.047619	1.411	305	0	21.5177
murF	Bacteroides uniformis	820	A0A414IIX3	0.0108225	0.482	432	1	21.4806
ampG_2	Bacteroides uniformis	820	A0A139K8J4	0.0454545	1.412	440	0	21.4701
oprM_3	Bacteroides uniformis	820	A0A174LKK4	0.225108	1.051	477	0	21.4459
hutI	Bacteroides uniformis	820	A0A3E5ETM0	0.103896	0.291	417	1	21.4113
srpA	Bacteroides uniformis	820		0.0238095	1.45	367	0	21.3946
exoI	Bacteroides uniformis	820		0.220779	1.051	555	0	21.3223
tpx	Bacteroides uniformis	820	A0A8B2YTB0	0.004329	0.482	166	1	21.2951
yejM	Bacteroides uniformis	820	A0A6N2W0J6	0.244589	0	578	1	21.274
guaA_2	Bacteroides uniformis	820	A0A174H862	0.101732	0.282	435	1	21.2209
atoC_2	Bacteroides uniformis	820	A0A173Z567	0	0.482	488	1	21.1714
glnA_3	Bacteroides uniformis	820	A0A174LMM0	0.0627706	0.35	729	1	21.0792
recN	Bacteroides uniformis	820	A0A413XE57	0.19697	0.078	556	1	21.0277
rfbC	Bacteroides uniformis	820	A0A174N2T0	0.209957	1.051	182	0	21.013
icd	Bacteroides uniformis	820	A0AAW6GKY9	0.0887446	0.291	386	1	20.9784
dac	Bacteroides uniformis	820	A0A174QKA5	0.0692641	1.326	500	0	20.9218
algU_2	Bacteroides uniformis	820		0.0670996	1.326	178	0	20.86
sacC	Bacteroides uniformis	820	A0A174LPB1	0.0887446	0.282	494	1	20.8498
axe7A_2	Bacteroides uniformis	820		0.0238095	1.411	427	0	20.8374
maa	Bacteroides uniformis	820	A0A174JN87	0.021645	1.412	187	0	20.7899
glgP_2	Bacteroides uniformis	820	A0A412B4L8	0.021645	1.412	854	0	20.7899
cbpA	Bacteroides uniformis	820		0.19697	1.044	828	0	20.542
hpt	Bacteroides uniformis	820	A0A412XDR1	0.147186	0.142	178	1	20.5196
mftE	Bacteroides uniformis	820		0.192641	1.051	253	0	20.5183
uxaA	Bacteroides uniformis	820		0.0779221	1.275	504	0	20.4406
rnz	Bacteroides uniformis	820	A0A4Q5E637	0.0519481	1.326	304	0	20.4271
mutS2	Bacteroides uniformis	820	A0A6N2SWK2	0.00865801	1.412	845	0	20.4188
queA_1	Bacteroides uniformis	820	A0A174A0K7	0.188312	1.051	409	0	20.3946
mepA_5	Bacteroides uniformis	820	A0A174JF17	0.12987	1.166	468	0	20.3677
hisD	Bacteroides uniformis	820	A0A412JSJ8	0.004329	1.412	430	0	20.2951
uvrB	Bacteroides uniformis	820	A0A3E4XS02	0.004329	1.412	686	0	20.2951
pncC	Bacteroides uniformis	820		0.004329	1.411	155	0	20.2808
ptp	Bacteroides uniformis	820	A0A174V8T4	0.0714286	1.275	432	0	20.2551
dtd	Bacteroides uniformis	820	A0A7J5GZW6	0.0021645	1.411	150	0	20.219
paaI	Bacteroides uniformis	820	A0A139K1B9	0.0670996	1.275	147	0	20.1314
rhaA	Bacteroides uniformis	820	A0A414JNY8	0.0649351	1.275	417	0	20.0696
mutS	Bacteroides uniformis	820	A0A6N2VVJ6	0.038961	1.326	871	0	20.056
leuC	Bacteroides uniformis	820	A0A3E5EJV9	0.0238095	0.352	464	1	19.9946
ilvD	Bacteroides uniformis	820	A0A3E4Q1A5	0.0606061	1.275	600	0	19.9459
lepB	Bacteroides uniformis	820	A0A412XIL4	0.0606061	1.275	311	0	19.9459
algU_2	Bacteroides uniformis	820		0.0324675	1.326	178	0	19.8705
polA	Bacteroides uniformis	820	A0A3E4R7B2	0.140693	0.108	951	1	19.8484
fmt	Bacteroides uniformis	820	A0A412BI88	0.00649351	0.373	323	1	19.7998
gltA	Bacteroides uniformis	820	A0A139KH02	0.168831	1.044	447	0	19.738
pdxJ	Bacteroides uniformis	820	A0A173ZRN6	0.025974	1.326	237	0	19.685
hypBA1	Bacteroides uniformis	820	A0A6N2T3Y1	0.116883	0.142	663	1	19.6538
rsmD	Bacteroides uniformis	820	A0A7J5HKV7	0.162338	1.051	177	0	19.6525
pdxA2	Bacteroides uniformis	820		0.0497836	1.275	365	0	19.6367
hutI	Bacteroides uniformis	820	A0A3E5ETM0	0.0108225	0.352	417	1	19.6235
mlaE	Bacteroides uniformis	820	A0A139KDV1	0.021645	1.326	247	0	19.5613
nqo6	Bacteroides uniformis	820	A0A174E5J4	0.179654	1.008	193	0	19.533
chb	Bacteroides uniformis	820	A0A174BCY8	0.00649351	0.352	834	1	19.4998
kbl	Bacteroides uniformis	820	A0AAW6GTI3	0.0411255	0.282	395	1	19.4893
proA	Bacteroides uniformis	820	A0A3E4QQX3	0.177489	1.008	415	0	19.4711
icd	Bacteroides uniformis	820	A0AAW6GKY9	0.034632	0.291	386	1	19.4323
susC_11	Bacteroides uniformis	820		0.175325	1.008	1082	0	19.4093
dxs_2	Bacteroides uniformis	820	A0A174P041	0.0411255	1.275	586	0	19.3893
topB_1	Bacteroides uniformis	820	A0A174RED9	0.0151515	1.326	698	0	19.3758
rhaA	Bacteroides uniformis	820	A0A414JNY8	0.0714286	1.211	417	0	19.3408
ttgC	Bacteroides uniformis	820	A0A174UPA2	0.170996	1.008	452	0	19.2856
smc_2	Bacteroides uniformis	820		0.149351	1.051	2090	0	19.2814
hppA1	Bacteroides uniformis	820	A0A174TPP5	0.0367965	1.275	734	0	19.2656
ttgD	Bacteroides uniformis	820		0.0108225	1.326	347	0	19.2521
polA	Bacteroides uniformis	820	A0A3E4R7B2	0.101732	0.142	951	1	19.2209
uxuA_1	Bacteroides uniformis	820	A0A4Y1V9D1	0.00865801	1.326	393	0	19.1902
rlmI	Bacteroides uniformis	820	A0A174IKE5	0.025974	0.291	393	1	19.185
rfbC	Bacteroides uniformis	820	A0A174N2T0	0.166667	1.008	182	0	19.1619
acrF	Bacteroides uniformis	820	A0A6N2VY03	0.0324675	1.275	1139	0	19.1419
gpmA_1	Bacteroides uniformis	820	A0A174J1R7	0.140693	1.051	249	0	19.0341
yhgN_1	Bacteroides uniformis	820	A0A174J1G7	0.160173	1.008	215	0	18.9764
mexB	Bacteroides uniformis	820	A0A174KMY4	0.025974	1.275	1009	0	18.9564
purB	Bacteroides uniformis	820	A0A174QZ91	0.108225	0.108	448	1	18.9207
srrB	Bacteroides uniformis	820	A0A174P646	0.0909091	0.142	479	1	18.9117
ywrO	Bacteroides uniformis	820	A0A174DTB0	0.0194805	0.282	185	1	18.8709
uxaB	Bacteroides uniformis	820	A0A3E4QST1	0.0887446	0.142	482	1	18.8498
prfC	Bacteroides uniformis	820	A0A3E5ER35	0.012987	0.291	524	1	18.8139
dcp_1	Bacteroides uniformis	820	A0A174H8S0	0.0779221	0.153	685	1	18.6978
atsA	Bacteroides uniformis	820	A0A174GUA7	0.101732	1.103	515	0	18.6638
ileS	Bacteroides uniformis	820	A0A3E4QSP8	0.0757576	1.153	1162	0	18.6359
xyl3A_1	Bacteroides uniformis	820	A0AAE4II33	0.0108225	0.282	864	1	18.6235
resA	Bacteroides uniformis	820	A0A174HAY5	0.004329	0.291	151	1	18.5665
ileS	Bacteroides uniformis	820	A0A3E4QSP8	0.00865801	0.282	1162	1	18.5617
speA	Bacteroides uniformis	820	A0A374N0T1	0.00865801	1.275	630	0	18.4617
mntH	Bacteroides uniformis	820	A0A174N9M0	0.004329	1.275	421	0	18.338
cbpA	Bacteroides uniformis	820		0.0649351	1.153	828	0	18.3267
ptpA	Bacteroides uniformis	820	A0A174IRL6	0.101732	0.078	741	1	18.3066
susC_3	Bacteroides uniformis	820	A0A174KPU5	0.0844156	0.108	1016	1	18.2404
topB_1	Bacteroides uniformis	820	A0A174RED9	0.0952381	0.078	698	1	18.1211
mutY	Bacteroides uniformis	820	A0A174T1D1	0.0497836	1.166	361	0	18.0795
xsa_2	Bacteroides uniformis	820	A0A6N2T9M8	0.106061	1.051	325	0	18.0446
fchA	Bacteroides uniformis	820	A0A174DMM6	0.0562771	0.142	209	1	17.9222
sppA	Bacteroides uniformis	820	A0A6N2WNQ2	0.04329	1.166	589	0	17.894
dnaN_2	Bacteroides uniformis	820	A0A374MY35	0.0865801	0.078	374	1	17.8737
topB_1	Bacteroides uniformis	820	A0A174RED9	0.0692641	0.108	698	1	17.8075
hisB	Bacteroides uniformis	820	A0A7J5HJR1	0.119048	1.008	382	0	17.8014
atpA_2	Bacteroides uniformis	820	A0A174RC31	0.119048	1.008	584	0	17.8014
bgaA	Bacteroides uniformis	820	A0A173WZ67	0.0952381	1.051	686	0	17.7354
epsN_2	Bacteroides uniformis	820		0.114719	1.008	413	0	17.6777
rpoB	Bacteroides uniformis	820	A0A7J5GYR9	0.0627706	0.108	1270	1	17.622
ahpC	Bacteroides uniformis	820	A0A396F2K1	0.0909091	1.051	188	0	17.6117
lysC_2	Bacteroides uniformis	820	A0A6N2W534	0.11039	1.008	444	0	17.554
bepE_2	Bacteroides uniformis	820	A0A174HP60	0.030303	1.166	1068	0	17.5229
cysK1_2	Bacteroides uniformis	820	A0A6N2WG09	0.0411255	0.142	315	1	17.4893
algU_2	Bacteroides uniformis	820		0.0281385	1.166	178	0	17.4611
cbpA	Bacteroides uniformis	820		0.030303	1.153	828	0	17.3372
lacZ_5	Bacteroides uniformis	820	A0A174PYR6	0.021645	1.166	1047	0	17.2756
mdtE_1	Bacteroides uniformis	820	A0A174NRJ9	0.0281385	1.153	389	0	17.2754
mutL	Bacteroides uniformis	820	A0A412XMJ4	0.0324675	0.142	638	1	17.2419
ileS	Bacteroides uniformis	820	A0A3E4QSP8	0.0324675	0.142	1162	1	17.2419
dbpA	Bacteroides uniformis	820	A0A174LEV2	0.047619	0.108	445	1	17.1891
uidA	Bacteroides uniformis	820	A0A174H0E7	0.030303	0.142	592	1	17.1801
fklB	Bacteroides uniformis	820	A0A174TEJ8	0.030303	0.142	197	1	17.1801
alaS	Bacteroides uniformis	820	A0A174VT80	0.0454545	0.108	872	1	17.1273
rnz	Bacteroides uniformis	820	A0A4Q5E637	0.0281385	0.142	304	1	17.1182
tycC	Bacteroides uniformis	820	A0A174QBH9	0.0281385	0.142	502	1	17.1182
recF	Bacteroides uniformis	820	A0A174NUU2	0.038961	0.119	388	1	17.0989
polA	Bacteroides uniformis	820	A0A3E4R7B2	0.025974	0.142	951	1	17.0564
fmt	Bacteroides uniformis	820	A0A412BI88	0.025974	0.142	323	1	17.0564
xyl3A_1	Bacteroides uniformis	820	A0AAE4II33	0.012987	1.166	864	0	17.0282
cusC	Bacteroides uniformis	820	A0A174DL02	0.030303	1.131	466	0	17.0229
purL	Bacteroides uniformis	820	A0A174AYQ8	0.0151515	1.153	1234	0	16.9043
cbpA	Bacteroides uniformis	820		0.0692641	1.044	828	0	16.8933
galE1	Bacteroides uniformis	820	A0A139K2G5	0.0367965	0.108	311	1	16.8799
yciC	Bacteroides uniformis	820	A0A1Y3VD97	0.0865801	1.008	404	0	16.8737
ackA	Bacteroides uniformis	820	A0A3E5F0C3	0.0865801	1.008	398	0	16.8737
fmt	Bacteroides uniformis	820	A0A412BI88	0.0194805	0.142	323	1	16.8709
prfB	Bacteroides uniformis	820	A0A174PYU2	0.0238095	1.131	371	0	16.8374
oprM_5	Bacteroides uniformis	820	A0A174CNY4	0.0844156	1.008	461	0	16.8119
dpp7_1	Bacteroides uniformis	820		0.0627706	1.051	719	0	16.8077
recN	Bacteroides uniformis	820	A0A413XE57	0.047619	0.078	556	1	16.7605
mftE	Bacteroides uniformis	820		0.0021645	1.166	253	0	16.719
recJ	Bacteroides uniformis	820	A0A414BN63	0.0021645	1.166	571	0	16.719
hup_2	Bacteroides uniformis	820	A0A139K2T6	0.0194805	1.131	88	0	16.7137
cmk	Bacteroides uniformis	820	A0A174MHG4	0.0238095	0.119	257	1	16.666
pfp_1	Bacteroides uniformis	820	A0AAW6GL59	0.0562771	1.051	548	0	16.6222
murF	Bacteroides uniformis	820	A0A414IIX3	0.025974	0.108	432	1	16.5707
rclC	Bacteroides uniformis	820		0.025974	1.103	196	0	16.4993
pgi	Bacteroides uniformis	820	A0A414BGU6	0	1.153	445	0	16.4714
cytR	Bacteroides uniformis	820	A0A174SIT2	0.0541126	1.044	334	0	16.4604
hutI	Bacteroides uniformis	820	A0A3E5ETM0	0.0714286	1.007	417	0	16.4265
yejM	Bacteroides uniformis	820	A0A6N2W0J6	0.318182	0.508	578	0	16.3481
axe7A_1	Bacteroides uniformis	820		0.0670996	1.008	430	0	16.3171
atpA_2	Bacteroides uniformis	820	A0A174RC31	0.0151515	0.108	584	1	16.2615
thiE	Bacteroides uniformis	820	A0A412XFC9	0.012987	0.108	206	1	16.1996
rnr	Bacteroides uniformis	820	A0A174TQ26	0.04329	1.044	714	0	16.1511
oprM_2	Bacteroides uniformis	820	A0A174L8I1	0.038961	1.051	466	0	16.1275
cmk	Bacteroides uniformis	820	A0A174MHG4	0.00649351	0.108	257	1	16.0141
cbpA	Bacteroides uniformis	820		0.0367965	1.044	828	0	15.9656
chonabc	Bacteroides uniformis	820	A0A6N2W280	0.004329	0.108	1027	1	15.9523
cbpA	Bacteroides uniformis	820		0.0324675	1.051	828	0	15.9419
otsA	Bacteroides uniformis	820		0.194805	0.724	237	0	15.9087
helD	Bacteroides uniformis	820	A0A6N2VEZ4	0.0519481	1.008	686	0	15.8842
btuB_3	Bacteroides uniformis	820		0.012987	1.084	543	0	15.8568
mecI	Bacteroides uniformis	820	A0A174HMH0	0.025974	1.051	127	0	15.7564
ytrA_1	Bacteroides uniformis	820		0.025974	1.051	122	0	15.7564
polA	Bacteroides uniformis	820	A0A3E4R7B2	0.025974	1.051	951	0	15.7564
cbpA	Bacteroides uniformis	820		0.0281385	1.044	828	0	15.7182
yhcG_2	Bacteroides uniformis	820		0.017316	1.051	367	0	15.509
hisB	Bacteroides uniformis	820	A0A7J5HJR1	0.0151515	1.051	382	0	15.4472
susC_3	Bacteroides uniformis	820	A0A174KPU5	0.017316	1.044	1016	0	15.409
murF	Bacteroides uniformis	820	A0A414IIX3	0.017316	1.044	432	0	15.409
axe7A_1	Bacteroides uniformis	820		0.0151515	1.044	430	0	15.3472
lacZ_3	Bacteroides uniformis	820	A0A6N2WBB2	0.170996	0.724	1035	0	15.2284
rlmN	Bacteroides uniformis	820	A0A7J5HSC9	0.00649351	1.051	346	0	15.1998
proC	Bacteroides uniformis	820	A0A174ILY9	0.28355	0.482	257	0	14.9871
proA	Bacteroides uniformis	820	A0A3E4QQX3	0.0194805	1.008	415	0	14.9566
proA	Bacteroides uniformis	820	A0A3E4QQX3	0.160173	0.724	415	0	14.9192
ybeY	Bacteroides uniformis	820	A0AAW6H4E7	0.264069	0.508	137	0	14.802
recG	Bacteroides uniformis	820	A0A7J5HSH3	0.0108225	1.008	698	0	14.7092
bglK	Bacteroides uniformis	820	A0A173ZYL2	0.00865801	1.008	274	0	14.6474
btuB_3	Bacteroides uniformis	820		0.00865801	1.008	543	0	14.6474
maa	Bacteroides uniformis	820	A0A174JN87	0.00865801	1.007	187	0	14.6331
dcuA	Bacteroides uniformis	820	A0A173Y2Y2	0.270563	0.482	436	0	14.6161
helD	Bacteroides uniformis	820	A0A6N2VEZ4	0.268398	0.482	686	0	14.5542
dac	Bacteroides uniformis	820	A0A174QKA5	0.292208	0.427	500	0	14.4488
patB_2	Bacteroides uniformis	820	A0A174ENB0	0.0021645	0	389	1	14.3476
dxs_1	Bacteroides uniformis	820	A0A174PLF9	0.246753	0.508	710	0	14.3072
bepE_4	Bacteroides uniformis	820	A0A174LNQ2	0.281385	0.427	1037	0	14.1396
bgaA	Bacteroides uniformis	820	A0A173WZ67	0.248918	0.482	686	0	13.9976
bepE_2	Bacteroides uniformis	820	A0A174HP60	0.246753	0.482	1068	0	13.9358
mro_2	Bacteroides uniformis	820	A0A174K7V1	0.121212	0.724	393	0	13.8061
undec1A	Bacteroides uniformis	820		0.233766	0.482	409	0	13.5647
panS	Bacteroides uniformis	820		0.108225	0.724	284	0	13.435
smc_2	Bacteroides uniformis	820		0.201299	0.526	2090	0	13.2657
oprM_3	Bacteroides uniformis	820	A0A174LKK4	0.207792	0.508	477	0	13.1941
nth	Bacteroides uniformis	820	A0A412X9F5	0.207792	0.508	224	0	13.1941
tuaD_1	Bacteroides uniformis	820	A0A139JYI1	0.203463	0.508	437	0	13.0704
lolE_2	Bacteroides uniformis	820	A0A6N2RQS1	0.212121	0.482	411	0	12.9463
mepA_3	Bacteroides uniformis	820	A0A174EHD5	0.205628	0.482	459	0	12.7608
mltG	Bacteroides uniformis	820	A0A414F1T5	0.19697	0.482	343	0	12.5134
nrdD	Bacteroides uniformis	820	A0A174LKF2	0.192641	0.482	735	0	12.3897
pstA	Bacteroides uniformis	820	A0AAW6HAU0	0.0151515	0.834	286	0	12.3472
sigL_1	Bacteroides uniformis	820		0.218615	0.427	188	0	12.3461
anmK	Bacteroides uniformis	820	A0A174AQ10	0.255411	0.352	359	0	12.326
gldH	Bacteroides uniformis	820	A0A174F2T9	0.0584416	0.724	167	0	12.0126
yhcG_1	Bacteroides uniformis	820		0.274892	0.291	357	0	12.0112
proA	Bacteroides uniformis	820	A0A3E4QQX3	0.175325	0.482	415	0	11.895
susC_13	Bacteroides uniformis	820		0.0995671	0.622	1122	0	11.7305
mnmA_3	Bacteroides uniformis	820	A0A174TUI0	0.155844	0.502	363	0	11.6241
alsT_2	Bacteroides uniformis	820		0.218615	0.373	451	0	11.5747
bglB_2	Bacteroides uniformis	820	A0A174D3G3	0.21645	0.373	788	0	11.5129
mnmA_3	Bacteroides uniformis	820	A0A174TUI0	0.181818	0.427	363	0	11.2948
kdpB	Bacteroides uniformis	820	A0A173XTW1	0.136364	0.502	682	0	11.0675
oprM_3	Bacteroides uniformis	820	A0A174LKK4	0.170996	0.427	477	0	10.9856
oprM_3	Bacteroides uniformis	820	A0A174LKK4	0.138528	0.482	477	0	10.8437
cadA	Bacteroides uniformis	820	A0A174NEU8	0.231602	0.291	646	0	10.7743
ribD	Bacteroides uniformis	820	A0A139K877	0.121212	0.508	351	0	10.7203
mepA_5	Bacteroides uniformis	820	A0A174JF17	0.229437	0.291	468	0	10.7125
smc_1	Bacteroides uniformis	820		0.227273	0.291	843	0	10.6506
thrA	Bacteroides uniformis	820	A0A6I0LM88	0.127706	0.482	810	0	10.5344
topB_3	Bacteroides uniformis	820	A0A7J5GQ79	0.125541	0.482	695	0	10.4726
nqrB	Bacteroides uniformis	820	A0A4Q5E608	0.119048	0.482	389	0	10.2871
smc_2	Bacteroides uniformis	820		0.119048	0.482	2090	0	10.2871
srpA	Bacteroides uniformis	820		0.281385	0.142	367	0	10.0682
acrF	Bacteroides uniformis	820	A0A6N2VY03	0.106061	0.482	1139	0	9.91602
rex	Bacteroides uniformis	820	A0A139KHM9	0.0909091	0.508	218	0	9.85455
mutL	Bacteroides uniformis	820	A0A412XMJ4	0.103896	0.482	638	0	9.85417
garK	Bacteroides uniformis	820		0.190476	0.291	383	0	9.59932
arnB_2	Bacteroides uniformis	820	A0A174JII2	0.190476	0.282	387	0	9.47075
hutI	Bacteroides uniformis	820	A0A3E5ETM0	0.183983	0.291	417	0	9.41379
glnA_3	Bacteroides uniformis	820	A0A174LMM0	0.0779221	0.502	729	0	9.39777
axe7A_1	Bacteroides uniformis	820		0.255411	0.142	430	0	9.32604
cysL	Bacteroides uniformis	820	A0A6N2SWW7	0.268398	0.108	295	0	9.21138
rsmF	Bacteroides uniformis	820	A0A139KGZ6	0.108225	0.427	485	0	9.19215
glsA1	Bacteroides uniformis	820	A0A396F3J0	0.0649351	0.508	323	0	9.11243
ybdG_1	Bacteroides uniformis	820		0.0779221	0.482	425	0	9.11206
apbE	Bacteroides uniformis	820	A0A174HY36	0.0670996	0.502	338	0	9.08856
mnmA_1	Bacteroides uniformis	820	A0A3E4XLE3	0.00649351	0.622	354	0	9.07124
ganB	Bacteroides uniformis	820	A0A174KLD4	0.0757576	0.482	391	0	9.05022
dac	Bacteroides uniformis	820	A0A174QKA5	0.0757576	0.482	500	0	9.05022
nuoI	Bacteroides uniformis	820	A0A174HQF3	0.0735931	0.482	167	0	8.98837
yhgN_2	Bacteroides uniformis	820	A0A174QDY6	0.0627706	0.502	221	0	8.96487
dgkA	Bacteroides uniformis	820	A0A174FD82	0.0692641	0.482	123	0	8.86469
epsN_2	Bacteroides uniformis	820		0.166667	0.282	413	0	8.79048
yhhT	Bacteroides uniformis	820	A0A173YQJ5	0.0519481	0.508	371	0	8.74137
smc_2	Bacteroides uniformis	820		0.119048	0.373	2090	0	8.72993
mdtB	Bacteroides uniformis	820	A0A6N2QXS6	0.0497836	0.508	1056	0	8.67953
lpxD	Bacteroides uniformis	820	A0A412XDT5	0.0519481	0.502	346	0	8.65566
emrA_1	Bacteroides uniformis	820		0.0865801	0.427	331	0	8.57372
dpp7_2	Bacteroides uniformis	820		0.0454545	0.508	721	0	8.55584
polA	Bacteroides uniformis	820	A0A3E4R7B2	0.04329	0.508	951	0	8.494
xyl3A_1	Bacteroides uniformis	820	A0AAE4II33	0.11039	0.373	864	0	8.48256
chb	Bacteroides uniformis	820	A0A174BCY8	0.0497836	0.482	834	0	8.3081
smc_2	Bacteroides uniformis	820		0.149351	0.282	2090	0	8.29573
comM	Bacteroides uniformis	820	A0A174IFU3	0.047619	0.482	512	0	8.24626
xynZ	Bacteroides uniformis	820	A0A174FZS9	0.047619	0.482	294	0	8.24626
susC_11	Bacteroides uniformis	820		0.0411255	0.482	1082	0	8.06073
bglB_3	Bacteroides uniformis	820	A0A174TRQ7	0.0411255	0.482	767	0	8.06073
dnaE	Bacteroides uniformis	820	A0A4Q5E2Q8	0.030303	0.502	1265	0	8.03723
coaX	Bacteroides uniformis	820	A0A414JSK0	0.038961	0.482	243	0	7.99889
rsmH	Bacteroides uniformis	820	A0A4Y1VES7	0.0238095	0.508	307	0	7.93741
rnr	Bacteroides uniformis	820	A0A174TQ26	0.0238095	0.508	714	0	7.93741
mraY	Bacteroides uniformis	820	A0A1Y3V5G9	0.025974	0.502	422	0	7.91354
dauA	Bacteroides uniformis	820		0.0627706	0.427	560	0	7.89344
dxs_1	Bacteroides uniformis	820	A0A174PLF9	0.021645	0.508	710	0	7.87557
cbpA	Bacteroides uniformis	820		0.203463	0.142	828	0	7.84181
yafV	Bacteroides uniformis	820		0.0194805	0.508	268	0	7.81373
cbpA	Bacteroides uniformis	820		0.0194805	0.508	828	0	7.81373
hisD	Bacteroides uniformis	820	A0A412JSJ8	0.0324675	0.482	430	0	7.81336
hisD	Bacteroides uniformis	820	A0A412JSJ8	0.0324675	0.482	430	0	7.81336
lysJ	Bacteroides uniformis	820		0.0865801	0.373	373	0	7.80229
mepA_1	Bacteroides uniformis	820	A0A174GUZ7	0.201299	0.142	442	0	7.77996
ribD	Bacteroides uniformis	820	A0A139K877	0.017316	0.508	351	0	7.75189
nadA	Bacteroides uniformis	820	A0A3E4PM78	0.017316	0.508	312	0	7.75189
rbsK	Bacteroides uniformis	820	A0A4V1YHV8	0.0562771	0.427	304	0	7.70792
dtpT_1	Bacteroides uniformis	820	A0A174H9H5	0.025974	0.482	512	0	7.62783
tig	Bacteroides uniformis	820	A0A412JDX9	0.025974	0.482	451	0	7.62783
ndhD1	Bacteroides uniformis	820	A0A139KDY8	0.0238095	0.482	494	0	7.56599
topB_3	Bacteroides uniformis	820	A0A7J5GQ79	0.188312	0.142	695	0	7.40891
bepE_3	Bacteroides uniformis	820	A0A174LNQ2	0.004329	0.508	1036	0	7.38083
pdxA2	Bacteroides uniformis	820		0.017316	0.482	365	0	7.38046
mro_2	Bacteroides uniformis	820	A0A174K7V1	0.19697	0.119	393	0	7.32771
aroC	Bacteroides uniformis	820	A0A174RFU1	0.0151515	0.482	358	0	7.31861
axe1-6A_2	Bacteroides uniformis	820		0.012987	0.482	395	0	7.25677
axe2	Bacteroides uniformis	820		0.012987	0.482	248	0	7.25677
sbcD	Bacteroides uniformis	820	A0A139K804	0.0021645	0.502	403	0	7.23327
btuB_2	Bacteroides uniformis	820	A0A174S240	0.038961	0.427	671	0	7.21317
panC	Bacteroides uniformis	820	A0A174UCF6	0.0757576	0.35	285	0	7.1645
pglF_2	Bacteroides uniformis	820		0.190476	0.119	634	0	7.14218
purA	Bacteroides uniformis	820	A0A414WCH9	0.00649351	0.482	423	0	7.07124
lpxL	Bacteroides uniformis	820		0.00649351	0.482	299	0	7.07124
atpH	Bacteroides uniformis	820	A0A6I0LG27	0.004329	0.482	186	0	7.0094
lpxL	Bacteroides uniformis	820		0.0974026	0.291	299	0	6.94007
fim1C_4	Bacteroides uniformis	820		0.0367965	0.411	322	0	6.92276
smc_2	Bacteroides uniformis	820		0.170996	0.142	2090	0	6.91416
hutI	Bacteroides uniformis	820	A0A3E5ETM0	0.0952381	0.291	417	0	6.87823
cbiK_1	Bacteroides uniformis	820	A0A174MXZ0	0.162338	0.153	274	0	6.82393
csh	Bacteroides uniformis	820		0.166667	0.142	180	0	6.79048
pepD_2	Bacteroides uniformis	820	A0A174EL87	0.164502	0.142	485	0	6.72863
smc_2	Bacteroides uniformis	820		0.170996	0.119	2090	0	6.58559
czcA	Bacteroides uniformis	820	A0A174MT24	0.158009	0.142	1040	0	6.5431
panS	Bacteroides uniformis	820		0.0151515	0.427	284	0	6.5329
truC	Bacteroides uniformis	820	A0A174F7A9	0.0822511	0.291	223	0	6.50717
acrF	Bacteroides uniformis	820	A0A6N2VY03	0.017316	0.411	1139	0	6.36617
ttgD	Bacteroides uniformis	820		0.00649351	0.427	347	0	6.28553
dcuA	Bacteroides uniformis	820	A0A173Y2Y2	0.0324675	0.373	436	0	6.25622
atsA	Bacteroides uniformis	820	A0A174GUA7	0.164502	0.108	515	0	6.24292
mltG	Bacteroides uniformis	820	A0A414F1T5	0.00649351	0.411	343	0	6.05696
comM	Bacteroides uniformis	820	A0A174IFU3	0.0649351	0.291	512	0	6.01243
hisD	Bacteroides uniformis	820	A0A412JSJ8	0.0692641	0.282	430	0	6.00754
prfC	Bacteroides uniformis	820	A0A3E5ER35	0.155844	0.108	524	0	5.99555
cas1	Bacteroides uniformis	820	A0A3E4XGA1	0.030303	0.352	310	0	5.89437
dinF	Bacteroides uniformis	820		0.203463	0	457	0	5.81323
atpH	Bacteroides uniformis	820	A0A6I0LG27	0.0606061	0.282	186	0	5.76017
lacZ_5	Bacteroides uniformis	820	A0A174PYR6	0.188312	0	1047	0	5.38033
dcp_2	Bacteroides uniformis	820	A0A174Q442	0.012987	0.35	694	0	5.37106
bglB_2	Bacteroides uniformis	820	A0A174D3G3	0	0.373	788	0	5.32857
bepE_2	Bacteroides uniformis	820	A0A174HP60	0.0454545	0.282	1068	0	5.32727
hisB	Bacteroides uniformis	820	A0A7J5HJR1	0.12987	0.108	382	0	5.25343
sdaA	Bacteroides uniformis	820	A0A139K912	0.0411255	0.282	403	0	5.20359
oprM_1	Bacteroides uniformis	820	A0A174T4G8	0.004329	0.352	458	0	5.15226
rpoC	Bacteroides uniformis	820	A0A139JX83	0.034632	0.291	1458	0	5.14663
rbbA	Bacteroides uniformis	820		0.108225	0.142	485	0	5.12072
acrF	Bacteroides uniformis	820	A0A6N2VY03	0.106061	0.142	1139	0	5.05887
mepA_2	Bacteroides uniformis	820	A0A174FH33	0.030303	0.291	446	0	5.02294
mfd	Bacteroides uniformis	820	A0A174BIV9	0.034632	0.282	1177	0	5.01806
srpA	Bacteroides uniformis	820		0.101732	0.142	367	0	4.93519
sigR	Bacteroides uniformis	820		0.030303	0.282	190	0	4.89437
btuB_1	Bacteroides uniformis	820	A0A174KZX4	0.0238095	0.291	641	0	4.83741
acsA	Bacteroides uniformis	820		0.0952381	0.142	551	0	4.74966
ecfG	Bacteroides uniformis	820		0.017316	0.282	167	0	4.52331
thiL	Bacteroides uniformis	820	A0A1Y3UYQ0	0.158009	0	349	0	4.51453
algU_2	Bacteroides uniformis	820		0.0151515	0.282	178	0	4.46147
uvrA_1	Bacteroides uniformis	820	A0A6I0LJY7	0.0779221	0.142	927	0	4.25492
ybdG_1	Bacteroides uniformis	820		0.0779221	0.142	425	0	4.25492
dsbD	Bacteroides uniformis	820	A0A174N648	0.0692641	0.153	677	0	4.16469
ligA	Bacteroides uniformis	820	A0A6I0LMK5	0.0735931	0.142	665	0	4.13123
hisD	Bacteroides uniformis	820	A0A412JSJ8	0.0735931	0.142	430	0	4.13123
proC	Bacteroides uniformis	820	A0A174ILY9	0.0735931	0.142	257	0	4.13123
pheA	Bacteroides uniformis	820	A0A173ZYW6	0	0.282	282	0	4.02857
rpoC	Bacteroides uniformis	820	A0A139JX83	0.0692641	0.142	1458	0	4.00754
cbpA	Bacteroides uniformis	820		0.0670996	0.142	828	0	3.9457
glgP_1	Bacteroides uniformis	820	A0A412B4L8	0.0670996	0.142	852	0	3.9457
fim1C_4	Bacteroides uniformis	820		0.0606061	0.142	322	0	3.76017
mepA_7	Bacteroides uniformis	820	A0A139KDB0	0.0541126	0.153	458	0	3.73179
nuoI	Bacteroides uniformis	820	A0A174HQF3	0.0584416	0.142	167	0	3.69833
purA	Bacteroides uniformis	820	A0A414WCH9	0.0519481	0.142	423	0	3.5128
yghO	Bacteroides uniformis	820		0.0519481	0.142	378	0	3.5128
aqpZ2	Bacteroides uniformis	820	A0A139K1G4	0.0519481	0.142	177	0	3.5128
topB_3	Bacteroides uniformis	820	A0A7J5GQ79	0.0519481	0.142	695	0	3.5128
hisD	Bacteroides uniformis	820	A0A412JSJ8	0.0800866	0.078	430	0	3.40247
hcp	Bacteroides uniformis	820	A0A412BKF8	0.0454545	0.142	549	0	3.32727
susC_2	Bacteroides uniformis	820	A0AA37JYF7	0.0454545	0.142	977	0	3.32727
lysJ	Bacteroides uniformis	820		0.04329	0.142	373	0	3.26543
lpxB	Bacteroides uniformis	820	A0A3E5F5T6	0.04329	0.142	381	0	3.26543
rny	Bacteroides uniformis	820	A0A1Y3V662	0.0411255	0.142	512	0	3.20359
cbpA	Bacteroides uniformis	820		0.0411255	0.142	828	0	3.20359
anmK	Bacteroides uniformis	820	A0A174AQ10	0.038961	0.142	359	0	3.14174
recQ_1	Bacteroides uniformis	820	A0A3E5EK84	0.0367965	0.142	603	0	3.0799
nuoI	Bacteroides uniformis	820	A0A174HQF3	0.030303	0.142	167	0	2.89437
macA_1	Bacteroides uniformis	820	A0A174NIN3	0.0281385	0.142	409	0	2.83253
oprM_5	Bacteroides uniformis	820	A0A174CNY4	0.0281385	0.142	461	0	2.83253
dcp_2	Bacteroides uniformis	820	A0A174Q442	0.025974	0.142	694	0	2.77069
cas1	Bacteroides uniformis	820	A0A3E4XGA1	0.0952381	0	310	0	2.72109
hisD	Bacteroides uniformis	820	A0A412JSJ8	0.0238095	0.142	430	0	2.70884
btuB_3	Bacteroides uniformis	820		0.0238095	0.142	543	0	2.70884
fbp	Bacteroides uniformis	820	A0A3E4QRR1	0.038961	0.108	662	0	2.65603
mdtB	Bacteroides uniformis	820	A0A6N2QXS6	0.038961	0.108	1056	0	2.65603
susC_11	Bacteroides uniformis	820		0.0194805	0.142	1082	0	2.58516
gldH	Bacteroides uniformis	820	A0A174F2T9	0.0194805	0.142	167	0	2.58516
axe1-6A_2	Bacteroides uniformis	820		0.017316	0.142	395	0	2.52331
aspT_2	Bacteroides uniformis	820	A0A3E4R9L1	0.0151515	0.142	564	0	2.46147
sigH_1	Bacteroides uniformis	820	A0A6N2V5S2	0.0151515	0.142	167	0	2.46147
lgt	Bacteroides uniformis	820	A0A6I0LQ81	0.00865801	0.153	300	0	2.43309
ttgD	Bacteroides uniformis	820		0.012987	0.142	347	0	2.39963
topB_3	Bacteroides uniformis	820	A0A7J5GQ79	0.00649351	0.153	695	0	2.37124
btsR_2	Bacteroides uniformis	820		0.0108225	0.142	233	0	2.33779
macA_1	Bacteroides uniformis	820	A0A174NIN3	0.0108225	0.142	409	0	2.33779
madB	Bacteroides uniformis	820		0.0800866	0	404	0	2.28819
serS	Bacteroides uniformis	820	A0A139JRP8	0.025974	0.108	424	0	2.28497
xyl3A_1	Bacteroides uniformis	820	A0AAE4II33	0.0151515	0.119	864	0	2.1329
relA	Bacteroides uniformis	820	A0A174KCH5	0.0021645	0.142	739	0	2.09041
proC	Bacteroides uniformis	820	A0A174ILY9	0.0021645	0.142	257	0	2.09041
pglF_1	Bacteroides uniformis	820		0	0.142	557	0	2.02857
lysS	Bacteroides uniformis	820	A0A3E5F2A5	0	0.142	576	0	2.02857
guaA_2	Bacteroides uniformis	820	A0A174H862	0.0108225	0.108	435	0	1.85207
mraZ	Bacteroides uniformis	820	A0A374MWC3	0.00865801	0.108	158	0	1.79023
topB_1	Bacteroides uniformis	820	A0A174RED9	0.00865801	0.108	698	0	1.79023
comM	Bacteroides uniformis	820	A0A174IFU3	0.0584416	0	512	0	1.66976
fusA_1	Bacteroides uniformis	820	A0A174ME42	0.0021645	0.108	718	0	1.6047
hutI	Bacteroides uniformis	820	A0A3E5ETM0	0.0021645	0.078	417	0	1.17613
rsmH	Bacteroides uniformis	820	A0A4Y1VES7	0.025974	0	307	0	0.742115
cusC	Bacteroides uniformis	820	A0A174DL02	0.0238095	0	466	0	0.680272
dfrA	Bacteroides uniformis	820	A0A174AWI1	0.021645	0	162	0	0.618429
rfaH	Bacteroides uniformis	820		0.017316	0	103	0	0.494743
lolE_2	Bacteroides uniformis	820	A0A6N2RQS1	0.012987	0	411	0	0.371058
frp	Bacteroides uniformis	820	A0A174MJE8	0.004329	0	215	0	0.123686
